# Supplementary material for: 10-Hexyl-10H-phenothia­zine-3-carbaldehyde
Source: Acta Crystallogr Sect E Struct Rep Online. 2008 Nov 26;64(Pt 12):o2458. doi: 10.1107/S1600536808038890 (PMC2960062; doi:10.1107/S1600536808038890)
Supplement: Supplementary file 1 [file e-64-o2458-sup1.cif]

##############################################################################
###                                                                        ###
###        Electronic paper (Acta Crystallographica Section E)             ###
###                                                                        ###
##############################################################################
#                                                                            #
# This CIF contains the data in a paper accepted for publication in Acta     #
# Crystallographica Section E. It conforms to the requirements of Notes      #
# for Authors for Section E, and has been peer reviewed under the auspices   #
# of the IUCr Commission on Journals.                                        #
#                                                                            #
# Full details of the Crystallographic Information File format               #
# are given in the paper "The Crystallographic Information File (CIF):       #
# a New Standard Archive File for Crystallography" by S. R. Hall, F. H.      #
# Allen and I. D. Brown [Acta Cryst. (1991), A47, 655-685].                  #
#                                                                            #
# The current version of the core CIF dictionary is obtainable from          #
# ftp://ftp.iucr.org/pub/cif_core.dic. The current version number is 2.4.    #
#                                                                            #
# Software is freely available for graphical display of the structure(s) in  #
# this CIF.  For information consult the CIF home page http://www.iucr.org/  #
# cif/home.html                                                              #
#                                                                            #
# This file may be used for bona fide research purposes within the           #
# scientific community so long as proper attribution is given to the journal # 
# article from which it was obtained.                                        #
#                                                                            #
##############################################################################
                                             
data_global
_audit_creation_method     SHELXL97
_journal_date_recd_electronic     2008-11-14
_journal_date_accepted     2008-11-20
_journal_name_full     'Acta Crystallographica, Section E'
_journal_year     2008
_journal_volume     64
_journal_issue     12
_journal_page_first     o2458
_journal_page_last     o2458
_journal_paper_category     QO
_journal_coeditor_code     HB2847
_publ_contact_author_name     'Hongli Wang'
_publ_contact_author_address
; Department of chemistry
  Central China Normal University
  Wuhan
  Hubei   430079
  China
;
_publ_contact_author_email     hlwang@mail.ccnu.edu.cn
_publ_contact_author_fax     '86 27 67867953'
_publ_contact_author_phone     '86 27 87690265'
_publ_section_title
;
10-Hexyl-10<i>H</i>-phenothiazine-3-carbaldehyde
;
loop_
    _publ_author_name
    _publ_author_footnote
    _publ_author_address
    'Hongli Wang' .
;
Department of Chemistry
Central China Normal University
Wuhan
Hubei 430079
People's Republic of China
;
    'Wenyuan Xu' .
;
Department of Chemistry
Central China Normal University
Wuhan
Hubei 430079
People's Republic of China
;
    'Bin Zhang' .
;
Department of Chemistry
Central China Normal University
Wuhan
Hubei 430079
People's Republic of China
;
    'Wenjing Xiao' .
;
Department of Chemistry
Central China Normal University
Wuhan
Hubei 430079
People's Republic of China
;
    'Hong Wu' .
;
Department of Chemistry
Central China Normal University
Wuhan
Hubei 430079
People's Republic of China
;
data_I
_audit_creation_method     SHELXL97
_chemical_name_systematic
;
10-Hexyl-10<i>H</i>-phenothiazine-3-carbaldehyde
;
_chemical_name_common     ?
_chemical_formula_moiety     'C19 H21 N O S'
_chemical_formula_sum     'C19 H21 N O S'
_chemical_formula_iupac     'C19 H21 N O S'
_chemical_formula_weight     311.43
_chemical_melting_point     ?
_symmetry_cell_setting     Triclinic
_symmetry_space_group_name_H-M     'P -1'
_symmetry_space_group_name_Hall     '-P 1'
loop_
    _symmetry_equiv_pos_as_xyz
    'x, y, z'
    '-x, -y, -z'
_cell_length_a     8.4073(9)
_cell_length_b     13.7719(15)
_cell_length_c     14.6485(15)
_cell_angle_alpha     93.957(2)
_cell_angle_beta     98.781(2)
_cell_angle_gamma     90.983(2)
_cell_volume     1671.5(3)
_cell_formula_units_Z     4
_cell_measurement_reflns_used     2010
_cell_measurement_theta_min     2.45
_cell_measurement_theta_max     21.05
_cell_measurement_temperature     298(2)
_exptl_crystal_description     block
_exptl_crystal_colour     yellow
_exptl_crystal_size_max     0.23
_exptl_crystal_size_mid     0.20
_exptl_crystal_size_min     0.10
_exptl_crystal_density_diffrn     1.238
_exptl_crystal_density_meas     ?
_exptl_crystal_density_method     'not measured'
_exptl_crystal_F_000     664
_exptl_absorpt_coefficient_mu     0.195
_exptl_absorpt_correction_type     multi-scan
_exptl_absorpt_process_details     '(SADABS; Sheldrick, 1997)'
_exptl_absorpt_correction_T_min     0.9565
_exptl_absorpt_correction_T_max     0.9807
_exptl_special_details
;
;
_diffrn_ambient_temperature     298(2)
_diffrn_radiation_type     MoK\a
_diffrn_radiation_wavelength     0.71073
_diffrn_radiation_source     'fine-focus sealed tube'
_diffrn_radiation_monochromator     graphite
_diffrn_measurement_device_type     'Bruker SMART CCD'
_diffrn_measurement_method     \w
_diffrn_detector_area_resol_mean     ?
_diffrn_reflns_number     9878
_diffrn_reflns_av_R_equivalents     0.0891
_diffrn_reflns_av_sigmaI/netI     0.1049
_diffrn_reflns_theta_min     1.48
_diffrn_reflns_theta_max     25.00
_diffrn_reflns_theta_full     25.00
_diffrn_measured_fraction_theta_max     0.985
_diffrn_measured_fraction_theta_full     0.985
_diffrn_reflns_limit_h_min     -9
_diffrn_reflns_limit_h_max     9
_diffrn_reflns_limit_k_min     -16
_diffrn_reflns_limit_k_max     16
_diffrn_reflns_limit_l_min     -17
_diffrn_reflns_limit_l_max     10
_diffrn_standards_number     ?
_diffrn_standards_interval_count     ?
_diffrn_standards_interval_time     ?
_diffrn_standards_decay_%     ?
_refine_special_details
;
Refinement of <i>F</i>^2^ against ALL reflections. The weighted <i>R</i>-factor
<i>wR</i> and goodness of fit <i>S</i> are based on <i>F</i>^2^, conventional
<i>R</i>-factors <i>R</i> are based on <i>F</i>, with <i>F</i> set to zero for
negative <i>F</i>^2^. The threshold expression of <i>F</i>^2^ >
\s(<i>F</i>^2^) is used only for calculating <i>R</i>-factors(gt) <i>etc</i>.
and is not relevant to the choice of reflections for refinement.
<i>R</i>-factors based on <i>F</i>^2^ are statistically about twice as large
as those based on <i>F</i>, and <i>R</i>- factors based on ALL data will be
even larger.
;
_reflns_number_total     5800
_reflns_number_gt     3575
_reflns_threshold_expression     I>2\s(I)
_refine_ls_structure_factor_coef     Fsqd
_refine_ls_matrix_type     full
_refine_ls_R_factor_all     0.1239
_refine_ls_R_factor_gt     0.0786
_refine_ls_wR_factor_gt     0.1822
_refine_ls_wR_factor_ref     0.2101
_refine_ls_goodness_of_fit_ref     0.959
_refine_ls_restrained_S_all     0.959
_refine_ls_number_reflns     5800
_refine_ls_number_parameters     399
_refine_ls_number_restraints     0
_refine_ls_hydrogen_treatment     constr
_refine_ls_weighting_scheme     calc
_refine_ls_weighting_details
         'calc w=1/[\s^2^(Fo^2^)+(0.0951P)^2^+0.4339P] where P=(Fo^2^+2Fc^2^)/3'
_atom_sites_solution_hydrogens     geom
_atom_sites_solution_primary     direct
_atom_sites_solution_secondary     difmap
_refine_ls_shift/su_max     0.008
_refine_ls_shift/su_mean     0.001
_refine_diff_density_max     0.351
_refine_diff_density_min     -0.265
_refine_ls_extinction_method     none
_refine_ls_extinction_coef     ?
loop_
    _atom_type_symbol
    _atom_type_description
    _atom_type_scat_dispersion_real
    _atom_type_scat_dispersion_imag
    _atom_type_scat_source
    'C' 'C' 0.0033 0.0016
                         'International Tables Vol C Tables 4.2.6.8 and 6.1.1.4'
    'H' 'H' 0.0000 0.0000
                         'International Tables Vol C Tables 4.2.6.8 and 6.1.1.4'
    'N' 'N' 0.0061 0.0033
                         'International Tables Vol C Tables 4.2.6.8 and 6.1.1.4'
    'O' 'O' 0.0106 0.0060
                         'International Tables Vol C Tables 4.2.6.8 and 6.1.1.4'
_computing_data_collection     'SMART (Bruker, 2000)'
_computing_cell_refinement     'SAINT (Bruker, 2000)'
_computing_data_reduction     'SAINT (Bruker, 2000)'
_computing_structure_solution     'SHELXS97 (Sheldrick, 2008)'
_computing_structure_refinement     'SHELXL97 (Sheldrick, 2008)'
_computing_molecular_graphics     'SHELXTL (Sheldrick, 2008)'
_computing_publication_material     'SHELXTL (Sheldrick, 2008)'
loop_
    _atom_site_type_symbol
    _atom_site_label
    _atom_site_fract_x
    _atom_site_fract_y
    _atom_site_fract_z
    _atom_site_U_iso_or_equiv
    _atom_site_adp_type
    _atom_site_calc_flag
    _atom_site_refinement_flags
    _atom_site_occupancy
    _atom_site_disorder_assembly
    _atom_site_disorder_group
    C C1 0.8046(4) -0.0018(3) 1.0692(3) 0.0498(9) Uani d . 1 . .
    C C2 0.7545(5) -0.0942(3) 1.0280(3) 0.0614(11) Uani d . 1 . .
    H H2 0.7849 -0.1490 1.0594 0.074 Uiso calc R 1 . .
    C C3 0.6625(5) -0.1058(3) 0.9428(3) 0.0633(11) Uani d . 1 . .
    H H3 0.6285 -0.1681 0.9183 0.076 Uiso calc R 1 . .
    C C4 0.6185(5) -0.0276(3) 0.8922(3) 0.0575(10) Uani d . 1 . .
    C C5 0.6693(5) 0.0642(3) 0.9305(3) 0.0562(10) Uani d . 1 . .
    H H5 0.6431 0.1179 0.8965 0.067 Uiso calc R 1 . .
    C C6 0.7571(5) 0.0781(3) 1.0172(3) 0.0556(10) Uani d . 1 . .
    C C7 0.5184(5) -0.0421(3) 0.8011(3) 0.0695(12) Uani d . 1 . .
    H H7 0.4809 -0.1052 0.7820 0.083 Uiso calc R 1 . .
    C C8 0.9599(5) 0.1833(3) 1.1502(3) 0.0537(10) Uani d . 1 . .
    C C9 1.0577(5) 0.2649(3) 1.1820(3) 0.0638(11) Uani d . 1 . .
    H H9 1.0396 0.3227 1.1532 0.077 Uiso calc R 1 . .
    C C10 1.1795(6) 0.2617(3) 1.2545(3) 0.0707(12) Uani d . 1 . .
    H H10 1.2427 0.3170 1.2764 0.085 Uiso calc R 1 . .
    C C11 1.2069(5) 0.1751(4) 1.2945(3) 0.0737(12) Uani d . 1 . .
    H H11 1.2896 0.1721 1.3442 0.088 Uiso calc R 1 . .
    C C12 1.1154(5) 0.0931(3) 1.2629(3) 0.0624(11) Uani d . 1 . .
    H H12 1.1386 0.0352 1.2907 0.075 Uiso calc R 1 . .
    C C13 0.9881(5) 0.0945(3) 1.1901(3) 0.0518(9) Uani d . 1 . .
    C C14 0.8990(5) -0.0712(3) 1.2169(3) 0.0569(10) Uani d . 1 . .
    H H14A 0.7963 -0.1065 1.2038 0.068 Uiso calc R 1 . .
    H H14B 0.9123 -0.0455 1.2810 0.068 Uiso calc R 1 . .
    C C15 1.0314(5) -0.1438(3) 1.2071(3) 0.0620(11) Uani d . 1 . .
    H H15A 1.0262 -0.1668 1.1426 0.074 Uiso calc R 1 . .
    H H15B 1.1359 -0.1123 1.2279 0.074 Uiso calc R 1 . .
    C C16 1.0099(5) -0.2288(3) 1.2645(3) 0.0658(11) Uani d . 1 . .
    H H16A 1.0017 -0.2033 1.3270 0.079 Uiso calc R 1 . .
    H H16B 0.9084 -0.2621 1.2394 0.079 Uiso calc R 1 . .
    C C17 1.1389(5) -0.3018(3) 1.2700(4) 0.0755(13) Uani d . 1 . .
    H H17A 1.2404 -0.2697 1.2971 0.091 Uiso calc R 1 . .
    H H17B 1.1493 -0.3269 1.2077 0.091 Uiso calc R 1 . .
    C C18 1.1080(7) -0.3864(4) 1.3264(5) 0.112(2) Uani d . 1 . .
    H H18A 1.0881 -0.3594 1.3864 0.134 Uiso calc R 1 . .
    H H18B 1.0090 -0.4194 1.2963 0.134 Uiso calc R 1 . .
    C C19 1.2236(9) -0.4567(5) 1.3419(6) 0.152(3) Uani d . 1 . .
    H H19A 1.2557 -0.4793 1.2842 0.229 Uiso calc R 1 . .
    H H19B 1.1795 -0.5104 1.3693 0.229 Uiso calc R 1 . .
    H H19C 1.3155 -0.4291 1.3831 0.229 Uiso calc R 1 . .
    C C20 0.7245(5) 0.5290(3) 0.9780(3) 0.0549(10) Uani d . 1 . .
    C C21 0.6665(5) 0.4380(3) 0.9407(3) 0.0553(10) Uani d . 1 . .
    H H21 0.7115 0.3831 0.9666 0.066 Uiso calc R 1 . .
    C C22 0.5447(4) 0.4260(3) 0.8668(3) 0.0509(9) Uani d . 1 . .
    C C23 0.4783(4) 0.5078(3) 0.8231(3) 0.0511(9) Uani d . 1 . .
    C C24 0.5365(5) 0.5994(3) 0.8624(3) 0.0593(10) Uani d . 1 . .
    H H24 0.4936 0.6550 0.8368 0.071 Uiso calc R 1 . .
    C C25 0.6555(5) 0.6090(3) 0.9380(3) 0.0617(11) Uani d . 1 . .
    H H25 0.6906 0.6710 0.9629 0.074 Uiso calc R 1 . .
    C C26 0.8506(6) 0.5412(3) 1.0586(3) 0.0705(12) Uani d . 1 . .
    H H26 0.8861 0.6044 1.0792 0.085 Uiso calc R 1 . .
    C C27 0.3997(4) 0.3210(3) 0.7143(3) 0.0537(9) Uani d . 1 . .
    C C28 0.3913(5) 0.2390(3) 0.6537(3) 0.0658(11) Uani d . 1 . .
    H H28 0.4292 0.1805 0.6754 0.079 Uiso calc R 1 . .
    C C29 0.3283(6) 0.2428(4) 0.5627(3) 0.0823(14) Uani d . 1 . .
    H H29 0.3215 0.1872 0.5225 0.099 Uiso calc R 1 . .
    C C30 0.2749(6) 0.3302(4) 0.5313(3) 0.0829(14) Uani d . 1 . .
    H H30 0.2294 0.3329 0.4695 0.099 Uiso calc R 1 . .
    C C31 0.2877(5) 0.4140(3) 0.5896(3) 0.0708(12) Uani d . 1 . .
    H H31 0.2549 0.4728 0.5664 0.085 Uiso calc R 1 . .
    C C32 0.3497(4) 0.4110(3) 0.6834(3) 0.0548(10) Uani d . 1 . .
    C C33 0.2671(5) 0.5804(3) 0.7159(3) 0.0574(10) Uani d . 1 . .
    H H33A 0.2457 0.6174 0.7713 0.069 Uiso calc R 1 . .
    H H33B 0.1641 0.5570 0.6817 0.069 Uiso calc R 1 . .
    C C34 0.3427(5) 0.6498(3) 0.6567(3) 0.0663(11) Uani d . 1 . .
    H H34A 0.4403 0.6796 0.6921 0.080 Uiso calc R 1 . .
    H H34B 0.3716 0.6135 0.6028 0.080 Uiso calc R 1 . .
    C C35 0.2280(5) 0.7279(3) 0.6258(3) 0.0703(12) Uani d . 1 . .
    H H35A 0.1947 0.7608 0.6802 0.084 Uiso calc R 1 . .
    H H35B 0.1327 0.6972 0.5886 0.084 Uiso calc R 1 . .
    C C36 0.2949(5) 0.8034(3) 0.5705(3) 0.0719(12) Uani d . 1 . .
    H H36A 0.3906 0.8338 0.6074 0.086 Uiso calc R 1 . .
    H H36B 0.3271 0.7707 0.5157 0.086 Uiso calc R 1 . .
    C C37 0.1802(7) 0.8810(4) 0.5411(4) 0.0952(16) Uani d . 1 . .
    H H37A 0.0859 0.8509 0.5024 0.114 Uiso calc R 1 . .
    H H37B 0.1453 0.9125 0.5957 0.114 Uiso calc R 1 . .
    C C38 0.2490(8) 0.9569(4) 0.4890(5) 0.130(2) Uani d . 1 . .
    H H38A 0.3414 0.9881 0.5271 0.195 Uiso calc R 1 . .
    H H38B 0.1694 1.0045 0.4730 0.195 Uiso calc R 1 . .
    H H38C 0.2804 0.9269 0.4336 0.195 Uiso calc R 1 . .
    N N1 0.8901(4) 0.0114(2) 1.1586(2) 0.0562(8) Uani d . 1 . .
    N N2 0.3601(4) 0.4957(2) 0.7446(2) 0.0557(8) Uani d . 1 . .
    O O1 0.4801(4) 0.0199(2) 0.7486(2) 0.0933(11) Uani d . 1 . .
    O O2 0.9125(4) 0.4760(2) 1.1007(2) 0.0861(10) Uani d . 1 . .
    S S1 0.79048(15) 0.19795(7) 1.06651(8) 0.0734(4) Uani d . 1 . .
    S S2 0.45941(13) 0.30926(7) 0.83359(7) 0.0617(3) Uani d . 1 . .
loop_
    _atom_site_aniso_label
    _atom_site_aniso_U_11
    _atom_site_aniso_U_22
    _atom_site_aniso_U_33
    _atom_site_aniso_U_12
    _atom_site_aniso_U_13
    _atom_site_aniso_U_23
    C1 0.053(2) 0.050(2) 0.048(2) 0.0123(17) 0.0076(18) 0.0108(17)
    C2 0.064(3) 0.048(2) 0.071(3) 0.0074(18) 0.003(2) 0.013(2)
    C3 0.067(3) 0.050(2) 0.069(3) 0.0088(19) -0.001(2) 0.000(2)
    C4 0.054(2) 0.057(2) 0.061(3) 0.0105(18) 0.007(2) 0.004(2)
    C5 0.061(2) 0.058(2) 0.052(2) 0.0141(19) 0.009(2) 0.0121(19)
    C6 0.060(2) 0.048(2) 0.062(3) 0.0103(17) 0.013(2) 0.0098(19)
    C7 0.061(3) 0.073(3) 0.071(3) 0.009(2) 0.002(2) -0.002(2)
    C8 0.061(2) 0.051(2) 0.051(2) 0.0096(18) 0.0128(19) 0.0030(18)
    C9 0.075(3) 0.056(2) 0.062(3) 0.002(2) 0.018(2) 0.002(2)
    C10 0.073(3) 0.074(3) 0.061(3) -0.006(2) 0.010(2) -0.011(2)
    C11 0.066(3) 0.089(3) 0.063(3) 0.007(2) 0.001(2) -0.006(3)
    C12 0.070(3) 0.072(3) 0.045(2) 0.009(2) 0.005(2) 0.006(2)
    C13 0.057(2) 0.057(2) 0.044(2) 0.0081(18) 0.0135(18) 0.0017(18)
    C14 0.068(3) 0.059(2) 0.047(2) 0.0095(19) 0.0128(19) 0.0161(18)
    C15 0.067(3) 0.061(2) 0.060(3) 0.012(2) 0.009(2) 0.019(2)
    C16 0.063(3) 0.063(3) 0.074(3) 0.003(2) 0.010(2) 0.020(2)
    C17 0.061(3) 0.068(3) 0.096(4) 0.004(2) -0.001(2) 0.020(2)
    C18 0.096(4) 0.070(3) 0.173(6) 0.009(3) 0.020(4) 0.045(4)
    C19 0.144(6) 0.135(5) 0.194(8) 0.033(5) 0.035(6) 0.094(5)
    C20 0.061(2) 0.055(2) 0.051(2) 0.0059(18) 0.011(2) 0.0107(19)
    C21 0.062(2) 0.051(2) 0.059(3) 0.0127(18) 0.019(2) 0.0158(19)
    C22 0.053(2) 0.053(2) 0.050(2) 0.0100(17) 0.0137(19) 0.0118(18)
    C23 0.056(2) 0.050(2) 0.052(2) 0.0131(17) 0.0175(19) 0.0101(18)
    C24 0.076(3) 0.046(2) 0.057(3) 0.0092(19) 0.009(2) 0.0109(19)
    C25 0.083(3) 0.047(2) 0.057(3) 0.001(2) 0.019(2) 0.0037(19)
    C26 0.078(3) 0.071(3) 0.064(3) 0.004(2) 0.014(2) 0.001(2)
    C27 0.054(2) 0.055(2) 0.053(2) -0.0017(18) 0.0077(18) 0.0091(19)
    C28 0.073(3) 0.057(2) 0.069(3) 0.003(2) 0.017(2) 0.005(2)
    C29 0.103(4) 0.078(3) 0.065(3) 0.001(3) 0.017(3) -0.008(3)
    C30 0.100(4) 0.093(4) 0.051(3) 0.001(3) 0.001(3) -0.001(3)
    C31 0.083(3) 0.074(3) 0.055(3) 0.012(2) 0.004(2) 0.015(2)
    C32 0.053(2) 0.057(2) 0.057(3) 0.0070(18) 0.0142(19) 0.0111(19)
    C33 0.056(2) 0.056(2) 0.062(3) 0.0153(18) 0.0077(19) 0.0164(19)
    C34 0.063(3) 0.066(3) 0.071(3) 0.011(2) 0.004(2) 0.021(2)
    C35 0.075(3) 0.073(3) 0.066(3) 0.019(2) 0.012(2) 0.023(2)
    C36 0.082(3) 0.067(3) 0.066(3) 0.008(2) 0.000(2) 0.020(2)
    C37 0.116(4) 0.085(3) 0.088(4) 0.030(3) 0.013(3) 0.031(3)
    C38 0.163(7) 0.093(4) 0.135(6) 0.005(4) 0.002(5) 0.060(4)
    N1 0.067(2) 0.0476(18) 0.055(2) 0.0072(15) 0.0071(17) 0.0155(15)
    N2 0.062(2) 0.0523(18) 0.054(2) 0.0137(15) 0.0071(17) 0.0119(15)
    O1 0.108(3) 0.092(2) 0.074(2) 0.028(2) -0.0122(19) 0.0163(19)
    O2 0.086(2) 0.096(2) 0.073(2) 0.0149(18) -0.0069(18) 0.0213(18)
    S1 0.0895(9) 0.0463(6) 0.0770(8) 0.0153(5) -0.0129(6) 0.0065(5)
    S2 0.0761(7) 0.0494(6) 0.0601(7) -0.0003(5) 0.0070(5) 0.0159(5)
_geom_special_details
;
All e.s.d.'s (except the e.s.d. in the dihedral angle between two l.s. planes)
are estimated using the full covariance matrix. The cell e.s.d.'s are taken
into account individually in the estimation of e.s.d.'s in distances, angles
and torsion angles; correlations between e.s.d.'s in cell parameters are only
used when they are defined by crystal symmetry. An approximate (isotropic)
treatment of cell e.s.d.'s is used for estimating e.s.d.'s involving l.s.
planes.
;
loop_
    _geom_bond_atom_site_label_1
    _geom_bond_atom_site_label_2
    _geom_bond_site_symmetry_2
    _geom_bond_distance
    _geom_bond_publ_flag
    C1 N1 . 1.393(5) n
    C1 C2 . 1.400(5) ?
    C1 C6 . 1.411(5) ?
    C2 C3 . 1.362(5) ?
    C2 H2 . 0.9300 ?
    C3 C4 . 1.373(5) ?
    C3 H3 . 0.9300 ?
    C4 C5 . 1.380(5) ?
    C4 C7 . 1.464(6) n
    C5 C6 . 1.367(5) ?
    C5 H5 . 0.9300 ?
    C6 S1 . 1.756(4) ?
    C7 O1 . 1.203(5) n
    C7 H7 . 0.9300 ?
    C8 C9 . 1.392(5) ?
    C8 C13 . 1.400(5) ?
    C8 S1 . 1.756(4) n
    C9 C10 . 1.362(6) ?
    C9 H9 . 0.9300 ?
    C10 C11 . 1.373(6) ?
    C10 H10 . 0.9300 ?
    C11 C12 . 1.368(6) ?
    C11 H11 . 0.9300 ?
    C12 C13 . 1.392(5) ?
    C12 H12 . 0.9300 ?
    C13 N1 . 1.407(5) n
    C14 N1 . 1.464(4) n
    C14 C15 . 1.526(5) ?
    C14 H14A . 0.9700 ?
    C14 H14B . 0.9700 ?
    C15 C16 . 1.511(5) ?
    C15 H15A . 0.9700 ?
    C15 H15B . 0.9700 ?
    C16 C17 . 1.489(5) ?
    C16 H16A . 0.9700 ?
    C16 H16B . 0.9700 ?
    C17 C18 . 1.515(6) ?
    C17 H17A . 0.9700 ?
    C17 H17B . 0.9700 ?
    C18 C19 . 1.389(7) ?
    C18 H18A . 0.9700 ?
    C18 H18B . 0.9700 ?
    C19 H19A . 0.9600 ?
    C19 H19B . 0.9600 ?
    C19 H19C . 0.9600 ?
    C20 C25 . 1.378(5) ?
    C20 C21 . 1.383(5) ?
    C20 C26 . 1.460(6) ?
    C21 C22 . 1.371(5) ?
    C21 H21 . 0.9300 ?
    C22 C23 . 1.415(5) ?
    C22 S2 . 1.755(4) ?
    C23 N2 . 1.397(5) ?
    C23 C24 . 1.399(5) ?
    C24 C25 . 1.372(6) ?
    C24 H24 . 0.9300 ?
    C25 H25 . 0.9300 ?
    C26 O2 . 1.204(5) ?
    C26 H26 . 0.9300 ?
    C27 C28 . 1.381(5) ?
    C27 C32 . 1.398(5) ?
    C27 S2 . 1.763(4) ?
    C28 C29 . 1.362(6) ?
    C28 H28 . 0.9300 ?
    C29 C30 . 1.376(6) ?
    C29 H29 . 0.9300 ?
    C30 C31 . 1.381(6) ?
    C30 H30 . 0.9300 ?
    C31 C32 . 1.396(6) ?
    C31 H31 . 0.9300 ?
    C32 N2 . 1.415(5) ?
    C33 N2 . 1.466(4) ?
    C33 C34 . 1.528(5) ?
    C33 H33A . 0.9700 ?
    C33 H33B . 0.9700 ?
    C34 C35 . 1.504(5) ?
    C34 H34A . 0.9700 ?
    C34 H34B . 0.9700 ?
    C35 C36 . 1.513(6) ?
    C35 H35A . 0.9700 ?
    C35 H35B . 0.9700 ?
    C36 C37 . 1.494(6) ?
    C36 H36A . 0.9700 ?
    C36 H36B . 0.9700 ?
    C37 C38 . 1.494(7) ?
    C37 H37A . 0.9700 ?
    C37 H37B . 0.9700 ?
    C38 H38A . 0.9600 ?
    C38 H38B . 0.9600 ?
    C38 H38C . 0.9600 ?
    S1 S2 . 4.4392(15) n
loop_
    _geom_angle_atom_site_label_1
    _geom_angle_atom_site_label_2
    _geom_angle_atom_site_label_3
    _geom_angle_site_symmetry_1
    _geom_angle_site_symmetry_3
    _geom_angle
    _geom_angle_publ_flag
    N1 C1 C2 . . 122.1(3) ?
    N1 C1 C6 . . 121.4(3) ?
    C2 C1 C6 . . 116.4(4) ?
    C3 C2 C1 . . 121.5(4) ?
    C3 C2 H2 . . 119.2 ?
    C1 C2 H2 . . 119.2 ?
    C2 C3 C4 . . 121.6(4) ?
    C2 C3 H3 . . 119.2 ?
    C4 C3 H3 . . 119.2 ?
    C3 C4 C5 . . 118.0(4) ?
    C3 C4 C7 . . 120.4(4) ?
    C5 C4 C7 . . 121.5(4) ?
    C6 C5 C4 . . 121.5(4) ?
    C6 C5 H5 . . 119.2 ?
    C4 C5 H5 . . 119.2 ?
    C5 C6 C1 . . 120.8(4) ?
    C5 C6 S1 . . 118.0(3) ?
    C1 C6 S1 . . 120.8(3) ?
    O1 C7 C4 . . 126.3(4) n
    O1 C7 H7 . . 116.9 n
    C4 C7 H7 . . 116.9 ?
    C9 C8 C13 . . 120.5(4) ?
    C9 C8 S1 . . 118.0(3) ?
    C13 C8 S1 . . 121.2(3) ?
    C10 C9 C8 . . 121.2(4) ?
    C10 C9 H9 . . 119.4 ?
    C8 C9 H9 . . 119.4 ?
    C9 C10 C11 . . 118.5(4) ?
    C9 C10 H10 . . 120.7 ?
    C11 C10 H10 . . 120.7 ?
    C12 C11 C10 . . 121.4(4) ?
    C12 C11 H11 . . 119.3 ?
    C10 C11 H11 . . 119.3 ?
    C11 C12 C13 . . 121.4(4) ?
    C11 C12 H12 . . 119.3 ?
    C13 C12 H12 . . 119.3 ?
    C12 C13 C8 . . 116.9(4) ?
    C12 C13 N1 . . 122.0(3) ?
    C8 C13 N1 . . 121.1(3) ?
    N1 C14 C15 . . 117.3(3) ?
    N1 C14 H14A . . 108.0 ?
    C15 C14 H14A . . 108.0 ?
    N1 C14 H14B . . 108.0 ?
    C15 C14 H14B . . 108.0 ?
    H14A C14 H14B . . 107.2 ?
    C16 C15 C14 . . 109.5(3) ?
    C16 C15 H15A . . 109.8 ?
    C14 C15 H15A . . 109.8 ?
    C16 C15 H15B . . 109.8 ?
    C14 C15 H15B . . 109.8 ?
    H15A C15 H15B . . 108.2 ?
    C17 C16 C15 . . 116.2(4) ?
    C17 C16 H16A . . 108.2 ?
    C15 C16 H16A . . 108.2 ?
    C17 C16 H16B . . 108.2 ?
    C15 C16 H16B . . 108.2 ?
    H16A C16 H16B . . 107.4 ?
    C16 C17 C18 . . 113.6(4) ?
    C16 C17 H17A . . 108.9 ?
    C18 C17 H17A . . 108.9 ?
    C16 C17 H17B . . 108.8 ?
    C18 C17 H17B . . 108.8 ?
    H17A C17 H17B . . 107.7 ?
    C19 C18 C17 . . 119.6(5) ?
    C19 C18 H18A . . 107.4 ?
    C17 C18 H18A . . 107.4 ?
    C19 C18 H18B . . 107.5 ?
    C17 C18 H18B . . 107.4 ?
    H18A C18 H18B . . 107.0 ?
    C18 C19 H19A . . 109.4 ?
    C18 C19 H19B . . 109.5 ?
    H19A C19 H19B . . 109.5 ?
    C18 C19 H19C . . 109.5 ?
    H19A C19 H19C . . 109.5 ?
    H19B C19 H19C . . 109.5 ?
    C25 C20 C21 . . 117.6(4) ?
    C25 C20 C26 . . 120.6(4) ?
    C21 C20 C26 . . 121.8(4) ?
    C22 C21 C20 . . 122.2(3) ?
    C22 C21 H21 . . 118.9 ?
    C20 C21 H21 . . 118.9 ?
    C21 C22 C23 . . 120.4(3) ?
    C21 C22 S2 . . 119.3(3) ?
    C23 C22 S2 . . 120.1(3) ?
    N2 C23 C24 . . 122.7(3) ?
    N2 C23 C22 . . 120.6(3) ?
    C24 C23 C22 . . 116.7(4) ?
    C25 C24 C23 . . 121.4(4) ?
    C25 C24 H24 . . 119.3 ?
    C23 C24 H24 . . 119.3 ?
    C24 C25 C20 . . 121.7(4) ?
    C24 C25 H25 . . 119.2 ?
    C20 C25 H25 . . 119.2 ?
    O2 C26 C20 . . 125.3(4) ?
    O2 C26 H26 . . 117.4 ?
    C20 C26 H26 . . 117.4 ?
    C28 C27 C32 . . 121.1(4) ?
    C28 C27 S2 . . 119.0(3) ?
    C32 C27 S2 . . 119.7(3) ?
    C29 C28 C27 . . 120.8(4) ?
    C29 C28 H28 . . 119.6 ?
    C27 C28 H28 . . 119.6 ?
    C28 C29 C30 . . 119.1(4) ?
    C28 C29 H29 . . 120.5 ?
    C30 C29 H29 . . 120.5 ?
    C29 C30 C31 . . 121.2(5) ?
    C29 C30 H30 . . 119.4 ?
    C31 C30 H30 . . 119.4 ?
    C30 C31 C32 . . 120.4(4) ?
    C30 C31 H31 . . 119.8 ?
    C32 C31 H31 . . 119.8 ?
    C31 C32 C27 . . 117.4(4) ?
    C31 C32 N2 . . 121.1(3) ?
    C27 C32 N2 . . 121.5(4) ?
    N2 C33 C34 . . 117.0(3) ?
    N2 C33 H33A . . 108.0 ?
    C34 C33 H33A . . 108.0 ?
    N2 C33 H33B . . 108.0 ?
    C34 C33 H33B . . 108.0 ?
    H33A C33 H33B . . 107.3 ?
    C35 C34 C33 . . 110.9(3) ?
    C35 C34 H34A . . 109.4 ?
    C33 C34 H34A . . 109.5 ?
    C35 C34 H34B . . 109.5 ?
    C33 C34 H34B . . 109.5 ?
    H34A C34 H34B . . 108.0 ?
    C34 C35 C36 . . 115.0(4) ?
    C34 C35 H35A . . 108.5 ?
    C36 C35 H35A . . 108.5 ?
    C34 C35 H35B . . 108.5 ?
    C36 C35 H35B . . 108.5 ?
    H35A C35 H35B . . 107.5 ?
    C37 C36 C35 . . 114.4(4) ?
    C37 C36 H36A . . 108.7 ?
    C35 C36 H36A . . 108.6 ?
    C37 C36 H36B . . 108.7 ?
    C35 C36 H36B . . 108.7 ?
    H36A C36 H36B . . 107.6 ?
    C38 C37 C36 . . 114.0(5) ?
    C38 C37 H37A . . 108.7 ?
    C36 C37 H37A . . 108.7 ?
    C38 C37 H37B . . 108.7 ?
    C36 C37 H37B . . 108.8 ?
    H37A C37 H37B . . 107.6 ?
    C37 C38 H38A . . 109.5 ?
    C37 C38 H38B . . 109.5 ?
    H38A C38 H38B . . 109.5 ?
    C37 C38 H38C . . 109.5 ?
    H38A C38 H38C . . 109.5 ?
    H38B C38 H38C . . 109.5 ?
    C1 N1 C13 . . 122.9(3) n
    C1 N1 C14 . . 118.1(3) n
    C13 N1 C14 . . 118.2(3) n
    C23 N2 C32 . . 121.6(3) ?
    C23 N2 C33 . . 118.3(3) ?
    C32 N2 C33 . . 119.0(3) ?
    C8 S1 C6 . . 100.72(18) n
    C8 S1 S2 . . 162.13(14) ?
    C6 S1 S2 . . 90.88(14) ?
    C27 S2 C22 . . 99.68(18) ?
    C27 S2 S1 . . 151.06(13) ?
    C22 S2 S1 . . 88.34(13) ?
loop_
    _geom_torsion_atom_site_label_1
    _geom_torsion_atom_site_label_2
    _geom_torsion_atom_site_label_3
    _geom_torsion_atom_site_label_4
    _geom_torsion_site_symmetry_1
    _geom_torsion_site_symmetry_2
    _geom_torsion_site_symmetry_3
    _geom_torsion_site_symmetry_4
    _geom_torsion
    _geom_torsion_publ_flag
    N1 C1 C2 C3 . . . . 175.9(4) ?
    C6 C1 C2 C3 . . . . -1.2(6) ?
    C1 C2 C3 C4 . . . . 2.0(6) ?
    C2 C3 C4 C5 . . . . -0.5(6) ?
    C2 C3 C4 C7 . . . . -179.6(4) ?
    C3 C4 C5 C6 . . . . -1.8(6) ?
    C7 C4 C5 C6 . . . . 177.3(4) ?
    C4 C5 C6 C1 . . . . 2.6(6) ?
    C4 C5 C6 S1 . . . . -170.7(3) ?
    N1 C1 C6 C5 . . . . -178.2(3) ?
    C2 C1 C6 C5 . . . . -1.1(5) ?
    N1 C1 C6 S1 . . . . -5.0(5) ?
    C2 C1 C6 S1 . . . . 172.1(3) ?
    C3 C4 C7 O1 . . . . -175.6(4) ?
    C5 C4 C7 O1 . . . . 5.4(7) ?
    C13 C8 C9 C10 . . . . -2.3(6) ?
    S1 C8 C9 C10 . . . . 172.0(3) ?
    C8 C9 C10 C11 . . . . 1.6(6) ?
    C9 C10 C11 C12 . . . . 0.2(7) ?
    C10 C11 C12 C13 . . . . -1.5(6) ?
    C11 C12 C13 C8 . . . . 0.8(6) ?
    C11 C12 C13 N1 . . . . -178.2(4) ?
    C9 C8 C13 C12 . . . . 1.0(5) ?
    S1 C8 C13 C12 . . . . -173.1(3) ?
    C9 C8 C13 N1 . . . . -180.0(3) ?
    S1 C8 C13 N1 . . . . 5.9(5) ?
    N1 C14 C15 C16 . . . . -173.9(3) ?
    C14 C15 C16 C17 . . . . -174.2(4) ?
    C15 C16 C17 C18 . . . . -178.5(4) ?
    C16 C17 C18 C19 . . . . -176.0(6) ?
    C25 C20 C21 C22 . . . . -0.1(6) ?
    C26 C20 C21 C22 . . . . 178.0(4) ?
    C20 C21 C22 C23 . . . . 2.8(6) ?
    C20 C21 C22 S2 . . . . -171.3(3) ?
    C21 C22 C23 N2 . . . . 176.6(3) ?
    S2 C22 C23 N2 . . . . -9.3(5) ?
    C21 C22 C23 C24 . . . . -3.6(5) ?
    S2 C22 C23 C24 . . . . 170.5(3) ?
    N2 C23 C24 C25 . . . . -178.3(4) ?
    C22 C23 C24 C25 . . . . 1.9(6) ?
    C23 C24 C25 C20 . . . . 0.7(6) ?
    C21 C20 C25 C24 . . . . -1.6(6) ?
    C26 C20 C25 C24 . . . . -179.8(4) ?
    C25 C20 C26 O2 . . . . 176.4(4) ?
    C21 C20 C26 O2 . . . . -1.7(7) ?
    C32 C27 C28 C29 . . . . -2.5(6) ?
    S2 C27 C28 C29 . . . . 172.4(4) ?
    C27 C28 C29 C30 . . . . 1.0(7) ?
    C28 C29 C30 C31 . . . . 1.6(8) ?
    C29 C30 C31 C32 . . . . -2.6(7) ?
    C30 C31 C32 C27 . . . . 1.1(6) ?
    C30 C31 C32 N2 . . . . -178.5(4) ?
    C28 C27 C32 C31 . . . . 1.4(6) ?
    S2 C27 C32 C31 . . . . -173.4(3) ?
    C28 C27 C32 N2 . . . . -179.0(4) ?
    S2 C27 C32 N2 . . . . 6.1(5) ?
    N2 C33 C34 C35 . . . . 175.1(4) ?
    C33 C34 C35 C36 . . . . 177.1(4) ?
    C34 C35 C36 C37 . . . . -179.4(4) ?
    C35 C36 C37 C38 . . . . 178.2(5) ?
    C2 C1 N1 C13 . . . . 157.4(4) ?
    C6 C1 N1 C13 . . . . -25.7(5) ?
    C2 C1 N1 C14 . . . . -12.5(5) ?
    C6 C1 N1 C14 . . . . 164.4(3) ?
    C12 C13 N1 C1 . . . . -155.8(4) ?
    C8 C13 N1 C1 . . . . 25.3(5) ?
    C12 C13 N1 C14 . . . . 14.1(5) ?
    C8 C13 N1 C14 . . . . -164.8(3) ?
    C15 C14 N1 C1 . . . . 85.4(4) ?
    C15 C14 N1 C13 . . . . -85.0(4) ?
    C24 C23 N2 C32 . . . . 152.8(4) ?
    C22 C23 N2 C32 . . . . -27.4(5) ?
    C24 C23 N2 C33 . . . . -14.9(5) ?
    C22 C23 N2 C33 . . . . 164.9(3) ?
    C31 C32 N2 C23 . . . . -151.2(4) ?
    C27 C32 N2 C23 . . . . 29.2(5) ?
    C31 C32 N2 C33 . . . . 16.4(5) ?
    C27 C32 N2 C33 . . . . -163.1(3) ?
    C34 C33 N2 C23 . . . . 83.5(4) ?
    C34 C33 N2 C32 . . . . -84.5(4) ?
    C9 C8 S1 C6 . . . . 157.7(3) ?
    C13 C8 S1 C6 . . . . -28.0(3) ?
    C9 C8 S1 S2 . . . . 28.0(6) ?
    C13 C8 S1 S2 . . . . -157.7(3) ?
    C5 C6 S1 C8 . . . . -159.1(3) ?
    C1 C6 S1 C8 . . . . 27.6(4) ?
    C5 C6 S1 S2 . . . . 7.2(3) ?
    C1 C6 S1 S2 . . . . -166.1(3) ?
    C28 C27 S2 C22 . . . . 152.0(3) ?
    C32 C27 S2 C22 . . . . -33.1(3) ?
    C28 C27 S2 S1 . . . . 47.6(5) ?
    C32 C27 S2 S1 . . . . -137.4(3) ?
    C21 C22 S2 C27 . . . . -151.1(3) ?
    C23 C22 S2 C27 . . . . 34.8(3) ?
    C21 C22 S2 S1 . . . . 0.9(3) ?
    C23 C22 S2 S1 . . . . -173.2(3) ?
    C8 S1 S2 C27 . . . . 75.2(5) ?
    C6 S1 S2 C27 . . . . -55.7(3) ?
    C8 S1 S2 C22 . . . . -32.0(4) ?
    C6 S1 S2 C22 . . . . -162.86(17) ?
loop_
    _geom_hbond_atom_site_label_D
    _geom_hbond_atom_site_label_H
    _geom_hbond_atom_site_label_A
    _geom_hbond_site_symmetry_A
    _geom_hbond_distance_DH
    _geom_hbond_distance_HA
    _geom_hbond_distance_DA
    _geom_hbond_angle_DHA
    _geom_hbond_publ_flag
    C28 H28 O1 . 0.93 2.54 3.454(5) 168 yes
    C9 H9 O2 . 0.93 2.50 3.394(5) 162 yes
