# Supplementary material for: 10-Hexyl-10H-phenothia­zine-3-carbaldehyde
Source: Acta Crystallogr Sect E Struct Rep Online. 2008 Nov 26;64(Pt 12):o2458. doi: 10.1107/S1600536808038890 (PMC2960062; doi:10.1107/S1600536808038890)
Supplement: Supplementary file 2 [file e-64-o2458-Isup2.hkl]

# 
# h,k,l, Fc-squared, Fo-squared, sigma(Fo-squared) and status flag 
# 
data_I
_shelx_title ' 080613cm in P-1' 
_shelx_refln_list_code          4 
_shelx_F_calc_maximum      253.97 
_exptl_crystal_F_000       664.00 
_reflns_d_resolution_high  0.8407 
 
loop_ 
 _symmetry_equiv_pos_as_xyz 
 'x, y, z' 
 '-x, -y, -z' 
 
_cell_length_a     8.4073 
_cell_length_b    13.7719 
_cell_length_c    14.6485 
_cell_angle_alpha  93.957 
_cell_angle_beta   98.781 
_cell_angle_gamma  90.983 
 
_shelx_F_squared_multiplier     1.000 
 
loop_ 
 _refln_index_h 
 _refln_index_k 
 _refln_index_l 
 _refln_F_squared_calc 
 _refln_F_squared_meas 
 _refln_F_squared_sigma 
 _refln_observed_status 
   1   0   0      422.80      450.01     23.23 o 
   2   0   0     2332.65     3334.69   1176.47 o 
   3   0   0       62.58       63.36      4.53 o 
   4   0   0      302.13      383.43    117.85 o 
   5   0   0       45.02       47.27      5.86 o 
   6   0   0       82.02       81.52      8.94 o 
   7   0   0       99.35       90.13     18.12 o 
   8   0   0       15.07       16.16      8.57 o 
   9   0   0       34.56       80.33     20.08 o 
  -9   1   0        1.55        0.00      6.61 o 
  -8   1   0        0.02       13.72      8.33 o 
  -7   1   0       19.46       19.84      8.57 o 
  -6   1   0      116.76      174.41     56.94 o 
  -5   1   0      260.80      234.12     15.41 o 
  -4   1   0       13.65       19.46      4.24 o 
  -3   1   0      222.26      219.18      9.75 o 
  -2   1   0     2591.63     4175.05   1518.51 o 
  -1   1   0     2582.30     2532.15    249.33 o 
   0   1   0        5.19        1.03      0.98 o 
   1   1   0     3966.03     4345.68    174.50 o 
   2   1   0     3565.17     3971.44    299.74 o 
   3   1   0     2382.57     2328.16     66.73 o 
   4   1   0      309.09      406.33    128.22 o 
   5   1   0      220.54      222.23     13.47 o 
   6   1   0      123.43      103.86     12.20 o 
   7   1   0       22.69       30.14      7.76 o 
   8   1   0       21.36       24.98      9.31 o 
   9   1   0        6.52       15.43      9.31 o 
  -9   2   0        1.67        3.18      8.33 o 
  -8   2   0        7.73        5.39      8.82 o 
  -7   2   0      211.38      196.44     14.22 o 
  -6   2   0       28.41       31.54      7.35 o 
  -5   2   0     1926.10     1815.79    118.79 o 
  -4   2   0       71.91       99.63     17.76 o 
  -3   2   0        0.30        3.34      2.57 o 
  -2   2   0      313.25      315.46     14.70 o 
  -1   2   0     2238.05     2325.35    116.65 o 
   0   2   0     1773.20     1559.64     24.25 o 
   1   2   0       73.18       75.61      2.50 o 
   2   2   0      530.42      587.54     74.95 o 
   3   2   0      192.54      224.69      6.02 o 
   4   2   0      315.99      324.55     46.02 o 
   5   2   0      200.70      159.89     13.17 o 
   6   2   0       35.42       58.22      9.61 o 
   7   2   0       41.16       48.21      9.68 o 
   8   2   0      106.66      108.38     15.29 o 
   9   2   0        1.30        5.88      7.59 o 
  -9   3   0        2.20       14.21      8.08 o 
  -8   3   0        0.00        0.00      7.10 o 
  -7   3   0        0.62        0.74      7.10 o 
  -6   3   0        2.85        7.63      7.47 o 
  -5   3   0      558.72      494.10     47.64 o 
  -4   3   0      205.84      153.81     13.96 o 
  -3   3   0     1420.59     1333.76    102.38 o 
  -2   3   0     1643.61     1830.98    422.36 o 
  -1   3   0     3671.67     3673.22    130.66 o 
   0   3   0       14.60       13.19      7.47 o 
   1   3   0     3021.65     2989.80     59.27 o 
   2   3   0      427.54      440.90     18.12 o 
   3   3   0      139.21      142.07     12.61 o 
   4   3   0      121.22      137.93     25.72 o 
   5   3   0       28.21       33.71      7.32 o 
   6   3   0        6.79       13.96      7.10 o 
   7   3   0       54.08       67.70     11.60 o 
   8   3   0        7.45        3.41      5.28 o 
   9   3   0        0.04        0.73      7.84 o 
  -9   4   0       12.69        7.10     10.78 o 
  -8   4   0       16.35       31.08      8.53 o 
  -7   4   0        0.55        2.21      4.93 o 
  -6   4   0        6.75       21.51      6.32 o 
  -5   4   0      956.30      881.52     79.97 o 
  -4   4   0      134.46      134.55     13.59 o 
  -3   4   0        4.36        0.00      2.58 o 
  -2   4   0      139.03      177.87     13.21 o 
  -1   4   0      567.47      551.91     18.00 o 
   0   4   0     1132.18      823.54    161.90 o 
   1   4   0      828.14      773.56     25.14 o 
   2   4   0       17.84       19.30      2.76 o 
   3   4   0     2054.53     2296.37     95.03 o 
   4   4   0      111.48      105.97      9.67 o 
   5   4   0      446.50      419.32     45.80 o 
   6   4   0        4.73       12.21      8.08 o 
   7   4   0       66.30       84.76     14.70 o 
   8   4   0       10.35       22.13      7.69 o 
   9   4   0        9.74       12.49     10.04 o 
  -9   5   0        0.27       15.67     10.29 o 
  -8   5   0        0.02        5.39      5.86 o 
  -7   5   0       14.71       15.21      6.38 o 
  -6   5   0       50.15       65.75     11.02 o 
  -5   5   0        3.56        6.77      5.39 o 
  -4   5   0      134.23      108.74     14.45 o 
  -3   5   0      988.26      904.93    133.85 o 
  -2   5   0       47.75       40.49      5.02 o 
  -1   5   0       30.63       36.07      5.45 o 
   0   5   0        0.20        0.77      0.89 o 
   1   5   0        3.57        5.62      1.79 o 
   2   5   0      846.22     1004.01     91.75 o 
   3   5   0      190.27      218.07     11.68 o 
   4   5   0        9.48       24.56      5.71 o 
   5   5   0      254.43      223.53     14.45 o 
   6   5   0        0.28        5.25      3.53 o 
   7   5   0       29.99       47.42     10.13 o 
   8   5   0       46.12       51.29     11.08 o 
   9   5   0        0.43        5.03      6.06 o 
  -9   6   0        3.83        9.80      7.84 o 
  -8   6   0        3.73       11.08      6.12 o 
  -7   6   0       39.22       54.79     11.34 o 
  -6   6   0        1.77        5.11      4.35 o 
  -5   6   0        2.36        4.92      4.22 o 
  -4   6   0        4.03        5.66      4.05 o 
  -3   6   0       55.77       53.49      8.39 o 
  -2   6   0      280.97      285.59     14.08 o 
  -1   6   0     1122.36     1067.59     44.94 o 
   0   6   0        2.26        3.66      1.45 o 
   1   6   0      107.19      104.13      5.42 o 
   2   6   0      359.01      340.30      9.42 o 
   3   6   0     1087.86     1108.46     40.53 o 
   4   6   0        4.26        1.95      3.17 o 
   5   6   0      121.12      112.11     12.80 o 
   6   6   0        8.00       13.49      5.34 o 
   7   6   0        0.00        5.44      4.92 o 
   8   6   0        5.04        8.49     16.78 o 
   9   6   0        9.20       11.64      7.10 o 
  -9   7   0        0.03        3.72      6.64 o 
  -8   7   0        0.02        0.00      5.45 o 
  -7   7   0       13.09       26.19      8.18 o 
  -6   7   0       54.40       59.60     11.02 o 
  -5   7   0       57.95       58.39     10.43 o 
  -4   7   0      323.06      298.38     33.68 o 
  -3   7   0      148.94      155.30     11.55 o 
  -2   7   0       26.95       30.76      5.10 o 
  -1   7   0      618.64      535.46     24.98 o 
   0   7   0        5.49        4.76      2.11 o 
   1   7   0      110.69       93.74      5.65 o 
   2   7   0      433.11      433.67     11.77 o 
   3   7   0      274.69      259.93     13.80 o 
   4   7   0      218.46      201.21     13.42 o 
   5   7   0      130.19      128.71     15.55 o 
   6   7   0       53.55       76.62     12.41 o 
   7   7   0       18.97       29.85      8.51 o 
   8   7   0       31.48       25.84      8.49 o 
  -8   8   0        6.74       10.22      7.18 o 
  -7   8   0       26.60       30.26      9.34 o 
  -6   8   0      131.45      112.51     15.12 o 
  -5   8   0        0.48        3.63      4.05 o 
  -4   8   0      499.35      413.07     42.98 o 
  -3   8   0      184.67      155.49      9.77 o 
  -2   8   0        2.04        2.00      2.88 o 
  -1   8   0      186.99      172.32     14.08 o 
   0   8   0      368.74      255.07     53.89 o 
   1   8   0       99.22      107.54      6.43 o 
   2   8   0      185.38      185.00     19.71 o 
   3   8   0       36.25       36.98      7.11 o 
   4   8   0       64.60       76.54     10.60 o 
   5   8   0        0.41        0.09      3.35 o 
   6   8   0        2.81        2.11      4.05 o 
   7   8   0       89.61      104.82     15.58 o 
   8   8   0       27.74       30.10      8.91 o 
  -8   9   0       12.16       23.93      7.71 o 
  -7   9   0       24.70       32.02      9.30 o 
  -6   9   0       97.23       89.76     14.16 o 
  -5   9   0       19.88       16.99      6.73 o 
  -4   9   0       14.93       20.21      6.23 o 
  -3   9   0      330.16      301.43     14.23 o 
  -2   9   0       10.21        2.60      4.53 o 
  -1   9   0      165.25      152.47     15.80 o 
   0   9   0       28.01       16.21      6.34 o 
   1   9   0      115.89      110.75      9.80 o 
   2   9   0       59.45       66.67      6.59 o 
   3   9   0      200.30      191.74     21.06 o 
   4   9   0        1.03        3.47      3.72 o 
   5   9   0       51.67       64.44     10.91 o 
   6   9   0       36.55       32.44     12.37 o 
   7   9   0       21.15       20.50      7.52 o 
   8   9   0       13.04       14.81      7.23 o 
  -7  10   0        5.95        8.95      6.32 o 
  -6  10   0        9.06       21.28      7.88 o 
  -5  10   0       36.51       55.50     11.16 o 
  -4  10   0       13.92        9.36      5.63 o 
  -3  10   0      110.63      141.45     11.38 o 
  -2  10   0      217.02      190.50     28.17 o 
  -1  10   0        9.03        4.80      3.94 o 
   0  10   0     1072.42      999.27     44.33 o 
   1  10   0       90.46       95.15     10.65 o 
   2  10   0      127.72      127.44     14.57 o 
   3  10   0      222.93      208.59     13.94 o 
   4  10   0       59.21       52.61      9.83 o 
   5  10   0        9.02       13.10      5.20 o 
   6  10   0        1.49        8.96      5.86 o 
   7  10   0        1.09        3.42      5.40 o 
  -7  11   0        1.73       10.32      5.04 o 
  -6  11   0       57.09       72.83     13.24 o 
  -5  11   0       40.95       50.89     11.34 o 
  -4  11   0       18.88       20.96      5.69 o 
  -3  11   0        0.79        6.20      3.82 o 
  -2  11   0     1686.58     1562.60     46.29 o 
  -1  11   0      433.46      391.30     36.00 o 
   0  11   0        6.24        4.13      3.53 o 
   1  11   0      774.25      673.26     28.66 o 
   2  11   0       17.37       30.86     10.78 o 
   3  11   0       21.71       40.41     13.47 o 
   4  11   0        1.65        3.83      4.49 o 
   5  11   0        0.96        6.25      5.54 o 
   6  11   0        1.68       12.38      7.84 o 
   7  11   0       20.54       33.13      9.66 o 
  -6  12   0        0.02        2.53      5.23 o 
  -5  12   0       42.78       46.84     10.89 o 
  -4  12   0       35.13       43.23      8.73 o 
  -3  12   0       50.72       34.97      7.66 o 
  -2  12   0      101.55      128.82     21.92 o 
  -1  12   0      181.51      160.60     14.93 o 
   0  12   0       63.77       16.11     33.92 o 
   1  12   0       54.63       49.72     13.96 o 
   2  12   0       49.40       54.13     15.43 o 
   3  12   0       62.15       97.97     20.57 o 
   4  12   0       30.70       62.94     17.39 o 
   5  12   0       13.05       12.49      8.08 o 
   6  12   0       14.34       12.00      8.57 o 
  -6  13   0        0.18        6.85      6.21 o 
  -5  13   0       25.92       24.05     12.12 o 
  -4  13   0       27.72       25.20      6.30 o 
  -3  13   0       31.55       27.89      6.73 o 
  -2  13   0        0.03        4.03      5.82 o 
  -1  13   0      304.52      267.40     18.68 o 
   0  13   0        0.48        1.67      3.87 o 
   1  13   0      214.91      195.93     23.27 o 
   2  13   0      283.97      250.06     26.45 o 
   3  13   0        0.65        0.00      6.12 o 
   4  13   0        1.01        0.00      6.86 o 
   5  13   0        0.22        8.57      7.10 o 
  -5  14   0       15.74       22.22      7.35 o 
  -4  14   0       62.24       73.89     11.62 o 
  -3  14   0        8.32       12.26      5.55 o 
  -2  14   0       22.06       32.32      9.12 o 
  -1  14   0      119.97      161.63     18.53 o 
   0  14   0       21.04       27.68     12.74 o 
   1  14   0        9.64       25.23     10.29 o 
   2  14   0        0.18        1.71      7.10 o 
   3  14   0        1.98        0.00      6.61 o 
   4  14   0       41.59       37.47     15.18 o 
  -4  15   0       14.17       12.88      5.37 o 
  -3  15   0       44.26       60.37     10.08 o 
  -2  15   0       41.09       63.19     18.37 o 
  -1  15   0       33.58       49.21     14.33 o 
   0  15   0        6.19       12.00      8.57 o 
   1  15   0       66.43       63.92     18.61 o 
   2  15   0      105.85      140.83     26.70 o 
   3  15   0        2.08        2.94      6.37 o 
  -2  16   0        0.21       14.58      6.03 o 
  -1  16   0       43.78       72.74     18.86 o 
   0  16   0       28.61       40.66     13.96 o 
   1  16   0        0.13        0.00      4.90 o 
  -1 -16   1        0.53        0.00      6.37 o 
   0 -16   1       35.36       51.68     15.43 o 
   1 -16   1        5.12        3.92      7.84 o 
   2 -16   1       15.24       20.82      6.23 o 
  -3 -15   1        0.40        0.00      7.35 o 
  -2 -15   1       36.07       31.35     13.96 o 
  -1 -15   1        0.07        4.41      8.08 o 
   0 -15   1       51.37       56.09     17.14 o 
   1 -15   1        8.45        9.62      9.18 o 
   2 -15   1        0.00        4.30      4.35 o 
   3 -15   1      112.32      104.99     13.44 o 
   4 -15   1        0.11        0.97      9.12 o 
  -4 -14   1        2.60       16.65      9.31 o 
  -3 -14   1       32.97       52.17     15.67 o 
  -2 -14   1       69.10       79.60     20.33 o 
  -1 -14   1        6.12       13.72      8.82 o 
   0 -14   1      127.56       61.93     57.43 o 
   1 -14   1      206.80      211.61     17.29 o 
   2 -14   1        4.85        8.48      4.78 o 
   3 -14   1        0.02        0.00      4.07 o 
   4 -14   1      101.94      112.00     13.87 o 
   5 -14   1        0.01        0.56      5.96 o 
  -5 -13   1       52.79       47.51     15.18 o 
  -4 -13   1       71.18       78.62     19.84 o 
  -3 -13   1       20.23       25.72     12.00 o 
  -2 -13   1       32.19       39.19     13.47 o 
  -1 -13   1       17.66       23.51     10.78 o 
   0 -13   1       91.08       23.19     45.43 o 
   1 -13   1       33.90       38.38      9.26 o 
   2 -13   1        9.55        2.20      8.08 o 
   3 -13   1       36.85       52.17      9.10 o 
   4 -13   1       27.46       56.74     16.29 o 
   5 -13   1       13.45       12.72      6.75 o 
   6 -13   1        4.99        0.00      4.70 o 
  -6 -12   1       12.36        9.81      6.65 o 
  -5 -12   1       45.50       60.98     17.88 o 
  -4 -12   1       59.12       82.78     19.35 o 
  -3 -12   1        1.75        0.00      6.37 o 
  -2 -12   1      190.89      173.40     20.82 o 
  -1 -12   1       11.38        7.35      6.12 o 
   0 -12   1      416.77      176.94    193.73 o 
   1 -12   1      176.09      164.61     15.21 o 
   2 -12   1        5.70       26.94     11.02 o 
   3 -12   1        7.52        8.95      4.53 o 
   4 -12   1      134.10      158.55     18.76 o 
   5 -12   1        9.07       12.58      6.53 o 
   6 -12   1        1.38        7.56      6.48 o 
  -7 -11   1        9.13       11.35      6.73 o 
  -6 -11   1        0.02        2.97      5.78 o 
  -5 -11   1       14.24       30.25      8.23 o 
  -4 -11   1       65.37       88.97     12.73 o 
  -3 -11   1       94.80       96.42     12.03 o 
  -2 -11   1      101.05       97.48     18.37 o 
  -1 -11   1       62.87       62.76      9.93 o 
   0 -11   1      278.31      170.75    104.46 o 
   1 -11   1      281.46      268.74     16.96 o 
   2 -11   1      398.21      375.22     29.15 o 
   3 -11   1       43.36       46.61      7.97 o 
   4 -11   1       31.65       39.27      9.66 o 
   5 -11   1       21.88       10.16     11.02 o 
   6 -11   1       18.95       23.07      8.05 o 
   7 -11   1        1.97        1.48      6.15 o 
  -7 -10   1       75.98       90.80     14.52 o 
  -6 -10   1       29.76       36.92      9.31 o 
  -5 -10   1       89.81       82.00     18.12 o 
  -4 -10   1       59.09       77.55     11.40 o 
  -3 -10   1       81.63       91.90     11.40 o 
  -2 -10   1      165.84      154.84     11.30 o 
  -1 -10   1       45.18       44.64      5.95 o 
   0 -10   1        8.41        6.04      3.47 o 
   1 -10   1      121.20      124.52     13.33 o 
   2 -10   1      338.11      332.84     25.96 o 
   3 -10   1       48.89       60.51      8.69 o 
   4 -10   1       70.99       61.65     11.26 o 
   5 -10   1      195.46      176.08     18.70 o 
   6 -10   1        9.20       11.50      6.21 o 
   7 -10   1        3.58        9.55      6.15 o 
  -8  -9   1        7.34        0.00      5.88 o 
  -7  -9   1        0.73       12.19      6.38 o 
  -6  -9   1       35.67       35.24     12.74 o 
  -5  -9   1       18.93       21.78      6.61 o 
  -4  -9   1        0.22        2.52      3.10 o 
  -3  -9   1       23.63       31.71      6.65 o 
  -2  -9   1       18.10       20.70      3.98 o 
  -1  -9   1     1087.85     1084.15     21.31 o 
   0  -9   1      129.21      119.67     12.91 o 
   1  -9   1      187.48      159.20     12.00 o 
   2  -9   1       83.01       92.40      9.43 o 
   3  -9   1      580.90      557.20     21.94 o 
   4  -9   1      449.64      400.79     21.30 o 
   5  -9   1       18.75       16.06      6.11 o 
   6  -9   1       55.00       92.45     14.94 o 
   7  -9   1        0.00        5.17      6.61 o 
   8  -9   1        0.72        0.00      6.86 o 
  -8  -8   1       20.36       19.94      8.08 o 
  -7  -8   1       18.97       24.84      8.64 o 
  -6  -8   1       90.30       87.15     13.01 o 
  -5  -8   1       53.48       69.48     10.60 o 
  -4  -8   1        1.62        1.18      4.16 o 
  -3  -8   1       62.28       47.41      8.04 o 
  -2  -8   1       19.25       16.65      3.51 o 
  -1  -8   1        3.65        3.99      2.09 o 
   0  -8   1      372.90      337.12     22.89 o 
   1  -8   1       51.49       48.47      7.96 o 
   2  -8   1       58.68       63.69      7.49 o 
   3  -8   1       39.42       40.54      6.43 o 
   4  -8   1       98.83       90.85     15.67 o 
   5  -8   1       52.68       70.16     11.61 o 
   6  -8   1        1.73        0.00      4.64 o 
   7  -8   1        0.12        2.00      5.80 o 
   8  -8   1        9.40        9.88      6.34 o 
  -8  -7   1        9.73       21.18      8.26 o 
  -7  -7   1        0.05        5.78      5.29 o 
  -6  -7   1      201.39      196.80     15.41 o 
  -5  -7   1       22.71       28.83      7.15 o 
  -4  -7   1       39.73       41.73      7.87 o 
  -3  -7   1      317.60      293.00     14.64 o 
  -2  -7   1      396.13      367.60     10.91 o 
  -1  -7   1      479.39      428.77     11.81 o 
   0  -7   1      235.02      173.78     10.18 o 
   1  -7   1      181.57      197.39     16.29 o 
   2  -7   1       42.95       44.81      6.07 o 
   3  -7   1      137.99      109.40     10.57 o 
   4  -7   1      368.73      348.22     18.17 o 
   5  -7   1        0.59        0.00      2.99 o 
   6  -7   1      179.60      183.14     15.14 o 
   7  -7   1       20.33       26.90      8.04 o 
   8  -7   1       14.91       18.29      7.35 o 
  -9  -6   1        3.23       10.37      5.82 o 
  -8  -6   1        3.76        5.46      5.97 o 
  -7  -6   1       29.85       34.66     18.12 o 
  -6  -6   1       67.20       55.46      9.71 o 
  -5  -6   1       34.07       39.48      8.45 o 
  -4  -6   1       16.21       18.24      5.28 o 
  -3  -6   1     3501.34     3642.20     49.33 o 
  -2  -6   1      571.76      550.28     26.08 o 
  -1  -6   1        1.85        2.13      1.54 o 
   0  -6   1      943.51      855.76     34.04 o 
   1  -6   1      641.04      595.58     38.33 o 
   2  -6   1      421.81      423.70     33.08 o 
   3  -6   1      446.56      460.51     39.19 o 
   4  -6   1       99.58       89.16     11.63 o 
   5  -6   1       46.22       42.89      8.86 o 
   6  -6   1       86.16      100.60     13.51 o 
   7  -6   1       12.76       18.56      9.06 o 
   8  -6   1       49.22       45.71     11.12 o 
   9  -6   1        1.16       12.25      9.06 o 
  -9  -5   1        1.16        3.33      5.63 o 
  -8  -5   1      115.29      132.95     18.12 o 
  -7  -5   1       14.53       20.33     12.74 o 
  -6  -5   1       73.29       87.68     13.84 o 
  -5  -5   1      291.05      280.25     22.04 o 
  -4  -5   1       89.65      112.44     10.29 o 
  -3  -5   1        2.46        2.45      2.60 o 
  -2  -5   1     1477.01     1551.49     33.58 o 
  -1  -5   1      230.77      255.82      7.72 o 
   0  -5   1      113.92      123.82      7.25 o 
   1  -5   1     1429.23     1321.23     80.95 o 
   2  -5   1     2010.06     2128.85    108.01 o 
   3  -5   1     5302.34     5303.84    476.37 o 
   4  -5   1       20.24       27.20      6.06 o 
   5  -5   1      298.30      281.84     29.15 o 
   6  -5   1        9.87       11.15      5.64 o 
   7  -5   1      149.72      153.85     16.70 o 
   8  -5   1       71.33       92.46     18.25 o 
   9  -5   1       19.35       26.21      9.80 o 
  -9  -4   1        5.07       10.26      8.94 o 
  -8  -4   1      159.24      140.06     17.05 o 
  -7  -4   1       27.13       37.04      8.59 o 
  -6  -4   1       16.71       23.73      6.63 o 
  -5  -4   1       48.71       51.57      8.92 o 
  -4  -4   1        1.77        1.51      2.33 o 
  -3  -4   1      585.08      624.48     18.70 o 
  -2  -4   1       23.51       28.21      2.47 o 
  -1  -4   1        2.22        1.47      1.08 o 
   0  -4   1      117.09      102.63      5.86 o 
   1  -4   1     6266.91     6518.39    325.86 o 
   2  -4   1      113.88      111.68     11.14 o 
   3  -4   1     1202.09     1178.15     98.70 o 
   4  -4   1      864.76      797.81     64.78 o 
   5  -4   1       96.55       94.08     11.54 o 
   6  -4   1       78.43       77.51     12.74 o 
   7  -4   1       14.24       20.05      7.08 o 
   8  -4   1      131.70      150.65     17.05 o 
   9  -4   1        0.61       14.70      9.31 o 
  -9  -3   1        2.74        0.87      5.41 o 
  -8  -3   1       33.03       29.24     12.25 o 
  -7  -3   1       81.28       71.54     11.49 o 
  -6  -3   1       14.35       11.27      7.10 o 
  -5  -3   1       22.13       20.91      5.78 o 
  -4  -3   1      278.69      314.34     54.49 o 
  -3  -3   1       19.31       20.42      4.39 o 
  -2  -3   1     3285.41     3328.21     96.38 o 
  -1  -3   1     6257.22     6165.12     40.88 o 
   0  -3   1      685.91      696.61     49.96 o 
   1  -3   1      272.74      300.69     16.06 o 
   2  -3   1     2156.14     2306.82    217.98 o 
   3  -3   1       16.94       11.11      3.76 o 
   4  -3   1      745.29      913.34    253.98 o 
   5  -3   1        5.46        4.35      3.59 o 
   6  -3   1       44.88       30.85     14.45 o 
   7  -3   1       84.14       83.34     12.36 o 
   8  -3   1       13.25       28.17     11.76 o 
   9  -3   1        5.84        6.37      9.06 o 
  -9  -2   1        8.52       18.28      7.77 o 
  -8  -2   1        0.72       15.97     11.88 o 
  -7  -2   1       46.65       59.25     10.53 o 
  -6  -2   1       30.10       31.36      6.87 o 
  -5  -2   1       16.78       13.59      3.06 o 
  -4  -2   1     1994.83     1971.11    101.43 o 
  -3  -2   1       18.54       22.01      2.32 o 
  -2  -2   1     2342.08     2431.49    130.05 o 
  -1  -2   1      865.48      825.06    114.95 o 
   0  -2   1    16518.03    15283.41    411.22 o 
   1  -2   1      354.35      346.27     35.39 o 
   2  -2   1      734.66      688.13     75.92 o 
   3  -2   1       10.48       14.21      3.89 o 
   4  -2   1       19.28       19.84      6.61 o 
   5  -2   1      452.95      385.98     17.04 o 
   6  -2   1        0.00        7.26      4.65 o 
   7  -2   1        3.81        6.16      4.84 o 
   8  -2   1       42.09       56.33     16.16 o 
   9  -2   1        1.17        0.00      8.08 o 
  -9  -1   1        1.19        7.59      7.84 o 
  -8  -1   1        0.60        6.21      5.88 o 
  -7  -1   1      195.57      178.38     22.41 o 
  -6  -1   1      118.85       97.78     13.23 o 
  -5  -1   1      102.32       93.87      9.05 o 
  -4  -1   1      601.06      598.68     23.63 o 
  -3  -1   1        1.96        0.86      1.25 o 
  -2  -1   1    15084.45    16202.38    796.60 o 
  -1  -1   1     3786.89     4133.74    170.10 o 
   0  -1   1      154.99       63.72     63.68 o 
   1  -1   1      420.57      464.77     44.94 o 
   2  -1   1     1038.46     1204.94    304.80 o 
   3  -1   1      332.90      289.63     24.25 o 
   4  -1   1       36.45       30.12      7.35 o 
   5  -1   1      548.62      529.37     18.99 o 
   6  -1   1      205.25      200.65     12.83 o 
   7  -1   1      172.33      165.81     20.33 o 
   8  -1   1        0.04        3.67      7.59 o 
   9  -1   1        0.51        9.80      9.80 o 
  -9   0   1        8.40        6.61      9.06 o 
  -8   0   1        8.90       15.36      5.88 o 
  -7   0   1       28.70       38.14      8.26 o 
  -6   0   1       25.54       38.53      5.70 o 
  -5   0   1       71.49       77.37      7.00 o 
  -4   0   1      153.53      117.55     18.70 o 
  -3   0   1     1025.34      948.48     38.54 o 
  -2   0   1     6732.65     7706.62    648.40 o 
  -1   0   1     2180.77     2289.10     41.51 o 
   1   0   1     1375.65     1593.08    100.05 o 
   2   0   1       88.35      159.44      9.55 o 
   3   0   1       59.58       51.24      4.98 o 
   4   0   1       15.67       24.29      3.86 o 
   5   0   1      131.38      123.90      9.10 o 
   6   0   1        0.49        8.57      5.39 o 
   7   0   1      121.40      122.46     21.06 o 
   8   0   1       31.93       51.43     15.43 o 
   9   0   1       22.25       31.35     12.74 o 
  -9   1   1       60.94       49.23     15.18 o 
  -8   1   1       18.62       32.57     12.49 o 
  -7   1   1       19.98       18.76      6.00 o 
  -6   1   1       98.75       96.18      8.86 o 
  -5   1   1        0.02        0.87      2.40 o 
  -4   1   1        1.31        1.47      2.42 o 
  -3   1   1     1703.52     1562.49     69.25 o 
  -2   1   1      995.15     1500.35    583.39 o 
  -1   1   1       26.26       33.85      9.17 o 
   0   1   1      652.89      653.47     23.63 o 
   1   1   1      948.34     1062.19     41.92 o 
   2   1   1     3447.81     4103.02    604.39 o 
   3   1   1        2.49        2.77      1.60 o 
   4   1   1      235.27      389.64    177.10 o 
   5   1   1      198.87      200.39     10.15 o 
   6   1   1       25.44       23.51      8.82 o 
   7   1   1        2.15       15.18      8.82 o 
   8   1   1       49.54       48.25     14.70 o 
   9   1   1        8.02       17.88     11.76 o 
  -9   2   1       16.55       16.90     10.53 o 
  -8   2   1       14.57       28.90     11.02 o 
  -7   2   1        4.33        3.36      8.82 o 
  -6   2   1       31.45       38.75      6.25 o 
  -5   2   1      119.02      116.61     10.22 o 
  -4   2   1      262.74      223.14     11.88 o 
  -3   2   1      263.87      311.02     43.11 o 
  -2   2   1     6858.43     7510.58    427.28 o 
  -1   2   1      288.87      363.41     12.37 o 
   0   2   1      323.69      274.59     20.77 o 
   1   2   1       31.91       29.25      2.09 o 
   2   2   1     2129.11     4988.51   1506.47 o 
   3   2   1     2286.87     2283.72     76.64 o 
   4   2   1       11.11       16.08      4.59 o 
   5   2   1      326.21      319.24     21.85 o 
   6   2   1       21.73       20.93      6.74 o 
   7   2   1        2.77        0.00      6.12 o 
   8   2   1        2.66        1.22      7.10 o 
   9   2   1        0.42        9.06      9.06 o 
  -9   3   1        3.26       10.78      9.31 o 
  -8   3   1       16.71       28.41     10.53 o 
  -7   3   1      116.44      110.86     17.27 o 
  -6   3   1      181.46      179.31     25.72 o 
  -5   3   1      317.10      303.30     19.84 o 
  -4   3   1      164.91      173.48     65.19 o 
  -3   3   1      303.81      319.92      9.86 o 
  -2   3   1       38.11       38.45      5.27 o 
  -1   3   1      628.31      633.97     26.21 o 
   0   3   1      628.34      694.34    105.64 o 
   1   3   1      934.50      995.04     19.50 o 
   2   3   1      703.82      740.76     25.08 o 
   3   3   1        0.09        4.83      8.20 o 
   4   3   1       84.04      112.43     11.37 o 
   5   3   1      207.98      214.99     16.78 o 
   6   3   1       87.06       85.35     20.08 o 
   7   3   1        0.33        6.64      5.52 o 
   8   3   1       82.63       92.33     21.31 o 
   9   3   1        0.32        0.49      7.35 o 
  -9   4   1       16.24       32.33     13.96 o 
  -8   4   1       32.40       43.91      9.44 o 
  -7   4   1       42.69       44.69      9.36 o 
  -6   4   1        9.40       19.18      6.17 o 
  -5   4   1        0.56        7.10      4.11 o 
  -4   4   1      114.27      112.94      9.08 o 
  -3   4   1     3825.84     3806.29    329.66 o 
  -2   4   1       12.07       21.37      3.46 o 
  -1   4   1      272.25      236.64     13.47 o 
   0   4   1      730.91      941.47    146.46 o 
   1   4   1        4.74        4.05      1.26 o 
   2   4   1        5.69        7.47      2.77 o 
   3   4   1      866.16      891.29     25.72 o 
   4   4   1       68.57       64.90     12.49 o 
   5   4   1      146.60      144.67     16.65 o 
   6   4   1      346.60      287.56     41.27 o 
   7   4   1       32.60       28.26     11.51 o 
   8   4   1        5.57        9.80      9.80 o 
   9   4   1        6.67       12.49      9.31 o 
  -9   5   1       49.92       56.82     17.14 o 
  -8   5   1       10.89       17.90      7.09 o 
  -7   5   1       76.75       86.40     12.86 o 
  -6   5   1       57.09       67.20     13.84 o 
  -5   5   1     1523.79     1288.14     33.77 o 
  -4   5   1      924.80      947.81     72.99 o 
  -3   5   1        6.33        7.61      3.12 o 
  -2   5   1      658.20      630.14     15.36 o 
  -1   5   1      241.18      209.34     10.04 o 
   0   5   1        9.45        8.56      2.31 o 
   1   5   1      183.40      163.97      7.48 o 
   2   5   1       97.22       78.02      7.10 o 
   3   5   1      136.52      140.58      9.61 o 
   4   5   1      120.27      130.18     10.39 o 
   5   5   1        4.14        5.14      3.76 o 
   6   5   1       51.31       76.56     11.57 o 
   7   5   1       32.33       20.43     13.47 o 
   8   5   1        6.62        6.50      5.88 o 
   9   5   1        0.69        7.10      6.86 o 
  -9   6   1       12.09       20.33      8.31 o 
  -8   6   1       52.76       61.27     13.10 o 
  -7   6   1      115.47      120.38     22.29 o 
  -6   6   1        0.29        0.00      3.37 o 
  -5   6   1       59.10       54.41     14.70 o 
  -4   6   1      392.38      327.26     26.70 o 
  -3   6   1      199.52      211.42     10.36 o 
  -2   6   1        2.87        6.86      5.14 o 
  -1   6   1        0.68        0.00      1.84 o 
   0   6   1      211.72      223.41     10.41 o 
   1   6   1     3607.87     3711.78     71.36 o 
   2   6   1      225.80      269.09     21.46 o 
   3   6   1       98.83       96.45      4.88 o 
   4   6   1      596.03      558.44     21.67 o 
   5   6   1       69.99       54.06      9.43 o 
   6   6   1       23.49       25.59      9.55 o 
   7   6   1       53.66       54.62     11.39 o 
   8   6   1       21.94       26.71      8.74 o 
  -9   7   1        8.92        0.00      6.00 o 
  -8   7   1        0.47        0.00      9.67 o 
  -7   7   1       83.46       77.02     12.72 o 
  -6   7   1       26.74       26.17      7.35 o 
  -5   7   1       62.48       55.70      9.95 o 
  -4   7   1       19.73       16.61      5.24 o 
  -3   7   1       18.03       22.86      4.79 o 
  -2   7   1      163.36      137.40     12.61 o 
  -1   7   1      603.70      566.79     10.62 o 
   0   7   1       12.95       11.32      2.99 o 
   1   7   1      341.91      343.86     15.47 o 
   2   7   1     1489.77     1724.10    210.56 o 
   3   7   1      190.42      192.79     12.10 o 
   4   7   1       26.48       26.73      8.69 o 
   5   7   1        2.03        6.21      4.65 o 
   6   7   1       16.30       23.79      7.74 o 
   7   7   1       20.74       33.61      9.51 o 
   8   7   1       31.98       36.41     10.70 o 
  -8   8   1        1.71        1.07      6.05 o 
  -7   8   1        6.74        7.36     10.90 o 
  -6   8   1       63.89       77.51     12.64 o 
  -5   8   1       18.93       16.30      6.49 o 
  -4   8   1      113.58      138.49     13.04 o 
  -3   8   1      238.44      196.99     10.91 o 
  -2   8   1      204.24      233.51     13.90 o 
  -1   8   1      145.92      140.88      5.67 o 
   0   8   1      174.39      150.85     36.26 o 
   1   8   1        0.70        1.21      1.94 o 
   2   8   1        0.93        5.89      2.49 o 
   3   8   1        0.19        3.43      2.82 o 
   4   8   1       21.62       27.97      7.23 o 
   5   8   1      394.51      387.78     30.37 o 
   6   8   1        1.33        3.19      4.22 o 
   7   8   1        0.31        1.67      5.19 o 
   8   8   1        0.41        7.61      5.80 o 
  -8   9   1        0.49        2.23      5.80 o 
  -7   9   1        0.13        2.48      9.18 o 
  -6   9   1       82.57       92.46     20.57 o 
  -5   9   1       77.22       71.07     12.30 o 
  -4   9   1      122.24      143.38     15.33 o 
  -3   9   1      193.55      186.50     11.26 o 
  -2   9   1      219.40      176.17     12.80 o 
  -1   9   1      765.12      682.01     23.97 o 
   0   9   1       21.88       11.96     12.37 o 
   1   9   1       91.17       88.51      6.77 o 
   2   9   1      206.78      204.58      9.46 o 
   3   9   1      224.93      206.03     17.51 o 
   4   9   1       14.45       22.53      6.06 o 
   5   9   1       85.66       95.57     13.30 o 
   6   9   1       37.81       43.50      9.62 o 
   7   9   1        2.12        6.49      5.96 o 
  -8  10   1        1.79        3.23      6.10 o 
  -7  10   1      114.33      120.01     17.25 o 
  -6  10   1        4.60        7.96      6.06 o 
  -5  10   1       24.25       12.43      6.05 o 
  -4  10   1      257.12      246.30     16.37 o 
  -3  10   1       73.88       93.42     10.46 o 
  -2  10   1      103.95       97.53     12.55 o 
  -1  10   1      467.31      402.14     19.55 o 
   0  10   1     1585.72      731.71    691.41 o 
   1  10   1        9.64       16.70      5.29 o 
   2  10   1        0.94        5.14      4.65 o 
   3  10   1       44.35       47.49      8.76 o 
   4  10   1      109.56       84.30     11.88 o 
   5  10   1      200.98      192.71     16.58 o 
   6  10   1        0.69        9.26      5.26 o 
   7  10   1        0.00        0.00      4.76 o 
  -7  11   1        2.72        1.01      7.10 o 
  -6  11   1       63.50       58.91     11.53 o 
  -5  11   1        1.91        7.01      5.71 o 
  -4  11   1       40.84       50.36      8.43 o 
  -3  11   1       10.36       11.90      4.77 o 
  -2  11   1     1346.41     1256.39     37.54 o 
  -1  11   1      387.70      363.73     19.56 o 
   0  11   1       35.35       11.90     18.74 o 
   1  11   1       19.23       27.52      6.36 o 
   2  11   1      142.03      158.46     22.53 o 
   3  11   1       43.87       36.74     12.00 o 
   4  11   1        1.62        8.08      7.10 o 
   5  11   1       10.45        7.22      5.36 o 
   6  11   1       15.98       24.20      7.96 o 
  -6  12   1        0.08        2.90      5.51 o 
  -5  12   1       38.09       47.60     11.32 o 
  -4  12   1       25.58       52.41      8.98 o 
  -3  12   1       99.01       84.21     11.00 o 
  -2  12   1       11.86       20.33      7.01 o 
  -1  12   1       73.81       93.60     13.59 o 
   0  12   1      644.24      217.11    274.31 o 
   1  12   1       17.14       18.37      9.55 o 
   2  12   1        3.82        5.14      7.10 o 
   3  12   1        1.76        4.16      5.88 o 
   4  12   1        4.49        2.45      6.86 o 
   5  12   1        5.46       14.70      9.31 o 
   6  12   1        7.89       18.86      8.57 o 
  -6  13   1       14.81       14.45     13.23 o 
  -5  13   1       19.24       19.39      7.94 o 
  -4  13   1       17.82       25.75      7.32 o 
  -3  13   1       95.11      136.91     14.26 o 
  -2  13   1       73.76       82.48     13.85 o 
  -1  13   1        1.52        0.00      4.68 o 
   0  13   1        2.07        2.69      4.39 o 
   1  13   1      207.76      183.20     22.53 o 
   2  13   1        9.78       10.78      9.06 o 
   3  13   1       70.88       65.64     18.12 o 
   4  13   1        9.15       12.00      9.31 o 
   5  13   1        1.33        1.71      6.61 o 
  -5  14   1       32.68       41.71      9.38 o 
  -4  14   1        1.48        4.96      4.69 o 
  -3  14   1       67.14       69.33     10.69 o 
  -2  14   1        0.05        4.91     10.04 o 
  -1  14   1        2.53        5.70      5.27 o 
   0  14   1       94.62      118.79     23.76 o 
   1  14   1        5.79        9.55      8.33 o 
   2  14   1        1.96        0.00      5.39 o 
   3  14   1       59.76       72.01     20.33 o 
   4  14   1       75.09       94.29     22.53 o 
  -4  15   1        9.84        6.62      5.00 o 
  -3  15   1        0.48        2.59      7.24 o 
  -2  15   1      103.54      120.45     29.88 o 
  -1  15   1       13.16       21.20      8.33 o 
   0  15   1        0.73       12.98      7.84 o 
   1  15   1       88.62      117.32     24.74 o 
   2  15   1        2.49       14.21      8.57 o 
   3  15   1        0.06        0.00      6.37 o 
  -2  16   1        0.17       21.31     10.53 o 
  -1  16   1       28.96       35.02     14.94 o 
   0  16   1        0.00        0.00      5.63 o 
   1  16   1       14.70       32.08     11.51 o 
  -1 -16   2        4.78       13.72      8.82 o 
   0 -16   2        6.37        9.06      7.35 o 
   1 -16   2        3.52        0.85      5.76 o 
   2 -16   2       13.99       23.13     10.71 o 
  -3 -15   2       10.63        8.33      7.84 o 
  -2 -15   2        0.70        1.47      8.08 o 
  -1 -15   2       69.43       99.68     22.29 o 
   0 -15   2       78.63       85.23     21.06 o 
   1 -15   2        2.44        7.98      6.23 o 
   2 -15   2        6.01       12.94      6.03 o 
   3 -15   2       77.60       84.84     12.71 o 
   4 -15   2        0.99        0.65     14.21 o 
  -5 -14   2       45.49       67.84     17.14 o 
  -4 -14   2        9.41       25.72     12.49 o 
  -3 -14   2        9.07       37.72     14.45 o 
  -2 -14   2       15.09       19.59     11.27 o 
  -1 -14   2        9.68       18.61     10.29 o 
   0 -14   2       75.72       34.69     43.35 o 
   1 -14   2       78.91       91.95     14.81 o 
   2 -14   2       20.02       30.67      7.42 o 
   3 -14   2        0.88        3.72      4.32 o 
   4 -14   2       42.87       60.92     12.24 o 
   5 -14   2        6.98       19.51      8.08 o 
  -5 -13   2       34.51       41.88     14.45 o 
  -4 -13   2       21.34       23.51     12.25 o 
  -3 -13   2       81.63       89.40     19.59 o 
  -2 -13   2        6.76       15.67      9.31 o 
  -1 -13   2      218.73      197.89     22.53 o 
   0 -13   2       60.41       27.73     46.66 o 
   1 -13   2       27.49       34.76      8.54 o 
   2 -13   2        1.20        4.71      4.27 o 
   3 -13   2      111.95      119.96     13.54 o 
   4 -13   2        1.67       12.91      6.21 o 
   5 -13   2       13.61       20.59      7.04 o 
   6 -13   2       12.76       18.95      8.04 o 
  -6 -12   2        0.01        0.00      5.39 o 
  -5 -12   2        1.48       10.62      5.86 o 
  -4 -12   2       26.23       39.02      9.38 o 
  -3 -12   2       69.72       66.13     17.14 o 
  -2 -12   2      139.68      158.71     23.51 o 
  -1 -12   2       90.00       94.75     12.03 o 
   0 -12   2       55.08       53.47      9.68 o 
   1 -12   2       41.23       57.13     10.39 o 
   2 -12   2       16.74       11.99      4.63 o 
   3 -12   2        2.61        2.10      4.18 o 
   4 -12   2       78.07       95.39     15.03 o 
   5 -12   2        0.07       10.28      6.74 o 
   6 -12   2        4.45       16.23      7.25 o 
  -7 -11   2        0.78        0.00      5.63 o 
  -6 -11   2        4.31        7.60      6.17 o 
  -5 -11   2       64.66       76.19     13.72 o 
  -4 -11   2       30.95       25.23      7.27 o 
  -3 -11   2        5.48       10.67      4.64 o 
  -2 -11   2       70.27       61.10      9.41 o 
  -1 -11   2      286.92      294.29     16.49 o 
   0 -11   2      957.05      765.30     43.96 o 
   1 -11   2       29.56       43.22      9.03 o 
   2 -11   2        0.30        1.97      3.56 o 
   3 -11   2        5.16        3.02      4.17 o 
   4 -11   2       78.30       75.04     12.93 o 
   5 -11   2       11.49        9.01      6.13 o 
   6 -11   2       29.43       31.81      9.09 o 
   7 -11   2       89.36       85.31     15.23 o 
  -7 -10   2       20.90       34.05      9.26 o 
  -6 -10   2        9.21        5.76      5.37 o 
  -5 -10   2        5.14        7.64      5.05 o 
  -4 -10   2        0.12        5.05      4.00 o 
  -3 -10   2        8.14       11.30      4.70 o 
  -2 -10   2     1029.23      966.12     54.98 o 
  -1 -10   2       94.70       98.62      9.89 o 
   0 -10   2       51.14       54.47      6.53 o 
   1 -10   2      554.22      509.10     39.19 o 
   2 -10   2       87.68       74.07      9.19 o 
   3 -10   2       24.46       28.45      6.33 o 
   4 -10   2        1.44        0.00      4.41 o 
   5 -10   2      279.39      237.45     27.68 o 
   6 -10   2       13.22       21.15      8.10 o 
   7 -10   2       16.38       19.91      7.66 o 
  -8  -9   2        3.39       11.22      6.59 o 
  -7  -9   2       14.02       22.94      7.64 o 
  -6  -9   2        3.21       12.43      6.13 o 
  -5  -9   2      195.40      183.24     14.46 o 
  -4  -9   2       11.16       11.08      5.09 o 
  -3  -9   2       76.83       65.57      9.60 o 
  -2  -9   2       15.21       14.62      3.58 o 
  -1  -9   2      871.01      878.73     19.69 o 
   0  -9   2      475.95      421.01     18.07 o 
   1  -9   2        5.19        4.03      3.52 o 
   2  -9   2       74.02       63.66      7.96 o 
   3  -9   2      177.40      154.93     10.60 o 
   4  -9   2      193.89      152.23     14.44 o 
   5  -9   2       62.88       49.10     10.04 o 
   6  -9   2        2.07       11.98      6.28 o 
   7  -9   2        1.35        0.91      5.34 o 
   8  -9   2       35.19       41.34     23.51 o 
  -8  -8   2        1.23        9.56      6.40 o 
  -7  -8   2       69.04       84.47     17.63 o 
  -6  -8   2       11.05       18.48      6.69 o 
  -5  -8   2        1.99        1.13      3.43 o 
  -4  -8   2      513.76      447.19     20.26 o 
  -3  -8   2       32.84       40.68      7.44 o 
  -2  -8   2        0.41        2.59      1.93 o 
  -1  -8   2        2.28        3.62      2.07 o 
   0  -8   2      134.53      102.01      8.57 o 
   1  -8   2      431.91      413.27     26.70 o 
   2  -8   2      426.62      396.51     14.85 o 
   3  -8   2        8.19        9.73      4.35 o 
   4  -8   2       33.98       47.75      9.28 o 
   5  -8   2      347.50      322.08     28.90 o 
   6  -8   2       27.50       22.14      7.28 o 
   7  -8   2        9.83       13.98      7.09 o 
   8  -8   2        3.30        9.05      6.77 o 
  -8  -7   2        0.77        4.20      5.63 o 
  -7  -7   2        0.94        1.71      4.68 o 
  -6  -7   2        8.14        8.63      4.65 o 
  -5  -7   2      377.80      357.75     18.96 o 
  -4  -7   2      140.69      140.76     15.80 o 
  -3  -7   2       11.77       10.41      2.51 o 
  -2  -7   2       51.87       52.85      5.17 o 
  -1  -7   2     1686.71     1568.01     23.18 o 
   0  -7   2      713.81      717.08     20.59 o 
   1  -7   2       16.48       11.76      3.98 o 
   2  -7   2      140.13      181.97     14.90 o 
   3  -7   2       11.13        6.18      3.89 o 
   4  -7   2       41.77       45.29      8.51 o 
   5  -7   2       82.28       93.64     14.08 o 
   6  -7   2       80.38       93.75     13.67 o 
   7  -7   2       47.40       44.23     10.53 o 
   8  -7   2       78.14       78.08     13.77 o 
  -9  -6   2        0.01        4.51      5.86 o 
  -8  -6   2       47.60       53.97     10.47 o 
  -7  -6   2       46.71       47.27     10.41 o 
  -6  -6   2        3.01        6.65      6.25 o 
  -5  -6   2       16.61       19.21      7.23 o 
  -4  -6   2      101.64       95.99     10.50 o 
  -3  -6   2     2463.94     2695.14    164.42 o 
  -2  -6   2      221.53      225.82      8.06 o 
  -1  -6   2      164.76      189.67      7.56 o 
   0  -6   2      976.21     1002.35     22.50 o 
   1  -6   2     1215.21     1332.48     27.54 o 
   2  -6   2       40.31       44.87      5.65 o 
   3  -6   2       15.64       10.58      4.67 o 
   4  -6   2       14.43       13.35      5.09 o 
   5  -6   2      179.41      158.06     14.82 o 
   6  -6   2       44.72       47.43      9.55 o 
   7  -6   2      100.37       96.82     14.60 o 
   8  -6   2       52.22       72.51     24.12 o 
   9  -6   2        0.08        3.18      7.59 o 
  -9  -5   2       17.96        9.25      6.84 o 
  -8  -5   2       41.56       40.70     10.39 o 
  -7  -5   2       10.41       12.37      6.06 o 
  -6  -5   2       82.43       90.89     12.37 o 
  -5  -5   2      164.06      162.64     12.20 o 
  -4  -5   2       10.28       15.03      4.46 o 
  -3  -5   2      671.05      619.91     26.33 o 
  -2  -5   2      609.18      645.32     27.53 o 
  -1  -5   2        1.55        2.52      1.33 o 
   0  -5   2     2511.41     2485.68    100.78 o 
   1  -5   2      306.05      264.51     16.41 o 
   2  -5   2     2793.72     3225.40    268.31 o 
   3  -5   2      989.17      943.22     69.19 o 
   4  -5   2      584.83      681.18     91.48 o 
   5  -5   2        2.04        4.05      4.32 o 
   6  -5   2      380.12      330.96     42.86 o 
   7  -5   2      113.74      123.04     15.56 o 
   8  -5   2       19.00       17.51      7.27 o 
   9  -5   2       39.43       59.52     15.92 o 
  -9  -4   2        1.96        6.02      5.71 o 
  -8  -4   2       51.35       64.93     11.78 o 
  -7  -4   2        1.93        6.84      7.23 o 
  -6  -4   2       58.93       61.37     10.41 o 
  -5  -4   2      249.75      255.74     14.69 o 
  -4  -4   2       50.53       46.40      7.19 o 
  -3  -4   2      744.55      720.26     19.82 o 
  -2  -4   2       82.28       77.71      4.43 o 
  -1  -4   2      186.10      203.38     19.59 o 
   0  -4   2     3844.73     3979.21     37.06 o 
   1  -4   2     1806.00     1722.57     41.90 o 
   2  -4   2        4.10       13.05      3.67 o 
   3  -4   2       38.88       43.19      6.73 o 
   4  -4   2      159.93      147.03     30.37 o 
   5  -4   2      249.91      211.13     13.83 o 
   6  -4   2        4.19        2.35      3.97 o 
   7  -4   2      305.94      298.92     18.90 o 
   8  -4   2       31.18       45.93     10.55 o 
   9  -4   2       24.18       29.39     11.27 o 
  -9  -3   2        2.43        0.00      5.05 o 
  -8  -3   2        0.52        8.37      5.26 o 
  -7  -3   2       32.91       43.17      8.83 o 
  -6  -3   2      182.15      179.10     25.96 o 
  -5  -3   2       54.38       36.74      7.19 o 
  -4  -3   2      703.00      687.49     30.37 o 
  -3  -3   2      836.40      851.22     15.33 o 
  -2  -3   2        1.08        0.77      1.49 o 
  -1  -3   2       70.43       57.52     45.55 o 
   0  -3   2      716.45      446.51    249.82 o 
   1  -3   2       64.89       65.07      6.08 o 
   2  -3   2       44.70       37.72      7.59 o 
   3  -3   2      622.09      569.38     34.41 o 
   4  -3   2       10.71       11.86      5.51 o 
   5  -3   2      145.77      139.87     11.05 o 
   6  -3   2       84.65       94.43     14.21 o 
   7  -3   2        1.45        2.27      4.70 o 
   8  -3   2       67.04       95.03     22.53 o 
   9  -3   2        0.42        0.00      7.10 o 
  -9  -2   2        3.97       14.08      6.58 o 
  -8  -2   2       50.94       64.30     12.09 o 
  -7  -2   2       71.27       73.15     11.41 o 
  -6  -2   2       58.01       67.59     10.13 o 
  -5  -2   2      546.96      464.22     12.67 o 
  -4  -2   2       59.58       68.08     11.03 o 
  -3  -2   2     1170.09     1077.29     40.67 o 
  -2  -2   2       13.51       35.80      7.61 o 
  -1  -2   2     3348.72     3596.95    177.08 o 
   0  -2   2      468.54      371.48     63.43 o 
   1  -2   2     1030.34     1170.00     84.86 o 
   2  -2   2       77.33       95.76      9.06 o 
   3  -2   2     1024.33     1028.64     92.82 o 
   4  -2   2      683.05      642.85     46.29 o 
   5  -2   2      323.55      303.99     15.41 o 
   6  -2   2       76.92       79.83     10.77 o 
   7  -2   2        4.03        6.75      6.25 o 
   8  -2   2        0.28        2.94      9.06 o 
   9  -2   2        0.03        0.00      6.37 o 
  -9  -1   2       33.44       35.01      9.12 o 
  -8  -1   2        8.46       12.40      5.64 o 
  -7  -1   2       81.79       98.90     12.63 o 
  -6  -1   2        0.26        1.22      4.16 o 
  -5  -1   2      668.17      674.82     27.35 o 
  -4  -1   2     1220.15     1270.82     62.56 o 
  -3  -1   2     3192.17     2397.01    565.50 o 
  -2  -1   2     1100.51     1360.53    191.43 o 
  -1  -1   2       59.88       59.49      2.71 o 
   0  -1   2     2002.49     2609.34    202.55 o 
   1  -1   2       52.81       53.30      7.96 o 
   2  -1   2     3996.25     4482.80    528.53 o 
   3  -1   2        0.87        3.79      2.41 o 
   4  -1   2      417.82      563.84    146.46 o 
   5  -1   2      485.24      482.71     18.59 o 
   6  -1   2       31.19       51.60      8.61 o 
   7  -1   2      115.31      133.24     22.29 o 
   8  -1   2       37.24       34.78     13.72 o 
   9  -1   2        1.84       14.21      8.57 o 
  -9   0   2        1.38        0.00      5.86 o 
  -8   0   2        6.39        4.02      4.52 o 
  -7   0   2        0.52        3.99      3.72 o 
  -6   0   2        0.45        0.83      2.69 o 
  -5   0   2      393.58      317.99     12.37 o 
  -4   0   2     1439.33     1512.49    108.84 o 
  -3   0   2      797.25      741.47     64.17 o 
  -2   0   2    64500.55    64952.83   1091.04 o 
  -1   0   2       91.60      123.07      3.85 o 
   1   0   2     1425.98     1243.31    320.11 o 
   2   0   2      129.28     8505.04   9344.87 o 
   3   0   2      807.48      794.93     29.76 o 
   4   0   2      485.20      605.21    154.67 o 
   5   0   2      356.90      320.48     14.65 o 
   6   0   2       56.62       54.45      8.51 o 
   7   0   2       10.59       15.67      8.82 o 
   8   0   2       83.01       88.66     20.33 o 
   9   0   2        1.60        1.22      6.86 o 
  -9   1   2       54.19       53.64     17.39 o 
  -8   1   2       19.42       30.63      8.40 o 
  -7   1   2       22.10       16.77      4.79 o 
  -6   1   2       48.36       47.45      6.69 o 
  -5   1   2        3.53        2.42      2.88 o 
  -4   1   2     1026.56     1034.35    109.47 o 
  -3   1   2        9.56       13.87      3.60 o 
  -2   1   2     3378.10     3368.61     45.07 o 
  -1   1   2    10644.31    11464.43    266.90 o 
   0   1   2       31.82       42.53      5.88 o 
   1   1   2      122.76      110.95     19.47 o 
   2   1   2     2385.18     2799.10     86.33 o 
   3   1   2      629.06      626.26     25.96 o 
   4   1   2      315.84      374.10     72.99 o 
   5   1   2      202.67      191.30     21.06 o 
   6   1   2       33.58       49.96     12.98 o 
   7   1   2        0.17        1.96      6.86 o 
   8   1   2       61.02       72.01     19.59 o 
   9   1   2        1.85       17.14      9.31 o 
  -9   2   2        1.68        6.61      9.80 o 
  -8   2   2        7.87       14.48      7.84 o 
  -7   2   2      460.15      425.95     28.12 o 
  -6   2   2        0.41        5.25      3.09 o 
  -5   2   2      126.08      123.61      7.82 o 
  -4   2   2      298.75      282.39     48.61 o 
  -3   2   2      970.12     1003.47     66.74 o 
  -2   2   2    11307.78    11776.45    127.46 o 
  -1   2   2      795.08      772.63     19.07 o 
   0   2   2      640.82      743.85    106.17 o 
   1   2   2    15140.30    16482.23     70.80 o 
   2   2   2     1292.00     1534.45     38.08 o 
   3   2   2        1.96        1.71      2.20 o 
   5   2   2       10.35        9.40      3.26 o 
   6   2   2       82.09       75.68     16.41 o 
   7   2   2       35.74       44.09     13.72 o 
   8   2   2        0.13        0.98      7.10 o 
   9   2   2       41.09       24.49     11.76 o 
  -9   3   2        0.89       15.92      9.55 o 
  -8   3   2        2.77        3.92      8.33 o 
  -7   3   2        6.24        8.57      5.16 o 
  -6   3   2      458.99      401.26     15.95 o 
  -5   3   2      809.42      638.42     80.32 o 
  -4   3   2       97.08      111.50     24.49 o 
  -3   3   2      176.30      211.63      8.95 o 
  -2   3   2      172.44      214.02     29.77 o 
  -1   3   2     4661.79     4498.21     38.94 o 
   0   3   2     1972.38     2406.12    429.46 o 
   1   3   2        5.02        5.28      1.85 o 
   2   3   2      237.29      251.22     13.44 o 
   3   3   2     2194.78     2276.00     87.18 o 
   4   3   2        0.23        3.18      3.92 o 
   5   3   2       78.26       82.34     10.91 o 
   6   3   2      225.63      213.08     21.55 o 
   7   3   2        2.10        2.69      6.86 o 
   8   3   2       19.27        9.31      9.55 o 
   9   3   2        0.00        0.98      5.88 o 
  -9   4   2        1.40       15.67     10.78 o 
  -8   4   2        3.93        1.89      5.63 o 
  -7   4   2       68.77       88.39     12.51 o 
  -6   4   2      100.79      106.04     12.41 o 
  -5   4   2       62.25       84.86     10.41 o 
  -4   4   2       44.70       42.96      5.33 o 
  -3   4   2      775.28      779.90     34.62 o 
  -2   4   2      327.83      309.87     18.69 o 
  -1   4   2       95.04       65.50      5.88 o 
   0   4   2      263.87      298.27     61.47 o 
   1   4   2     1407.30     1468.91     17.60 o 
   2   4   2       27.52       30.97      3.04 o 
   3   4   2      246.27      251.69     20.99 o 
   4   4   2       15.10       13.47      5.88 o 
   5   4   2       71.11       76.93     10.74 o 
   6   4   2      284.28      252.36     26.45 o 
   7   4   2        5.69        5.14      6.12 o 
   8   4   2       33.31       34.78     13.47 o 
   9   4   2       23.61       23.27      9.80 o 
  -9   5   2       55.55       67.11     17.88 o 
  -8   5   2        3.32       15.16      6.49 o 
  -7   5   2        4.69        3.65      4.67 o 
  -6   5   2      170.90      162.28     14.57 o 
  -5   5   2      242.32      246.31     42.74 o 
  -4   5   2      624.61      580.50     48.86 o 
  -3   5   2       28.51       41.73      5.46 o 
  -2   5   2     1856.19     1812.36     85.23 o 
  -1   5   2      139.58      127.12      8.14 o 
   0   5   2        8.78        8.96      2.85 o 
   1   5   2      229.63      219.56      7.36 o 
   2   5   2     1197.07     1395.90     19.43 o 
   3   5   2      491.91      455.38     13.41 o 
   4   5   2        0.02        6.12      4.65 o 
   5   5   2       10.42       16.65      5.89 o 
   6   5   2      381.07      391.08     28.78 o 
   7   5   2        0.19        0.00      4.90 o 
   8   5   2       13.99       22.53     11.27 o 
   9   5   2        2.55        0.00      6.37 o 
  -9   6   2       20.51       29.71      8.53 o 
  -8   6   2       33.46       40.94     10.62 o 
  -7   6   2        1.91        6.04      5.28 o 
  -6   6   2        0.37        5.36      4.39 o 
  -5   6   2      317.82      327.41     30.37 o 
  -4   6   2       35.20       37.90      7.61 o 
  -3   6   2      610.55      593.88     16.97 o 
  -2   6   2      179.18      186.63     27.80 o 
  -1   6   2       46.14       63.59      7.79 o 
   0   6   2     2129.58     2314.51     68.11 o 
   1   6   2     8753.17     9374.75    156.62 o 
   2   6   2       55.36       64.67      5.03 o 
   3   6   2       27.96       35.66      4.05 o 
   4   6   2      140.49      120.64     13.35 o 
   5   6   2       18.25       30.12      7.41 o 
   6   6   2       33.38       25.13      7.83 o 
   7   6   2      112.09      134.95     24.49 o 
   8   6   2       28.23       47.27     14.94 o 
  -9   7   2       28.65       20.95      9.00 o 
  -8   7   2        4.96        9.04      6.59 o 
  -7   7   2        0.07        0.00      4.81 o 
  -6   7   2      267.91      271.31     34.04 o 
  -5   7   2        7.76        9.72      4.88 o 
  -4   7   2      237.70      224.11     14.46 o 
  -3   7   2      203.55      188.71     10.22 o 
  -2   7   2     2305.78     2227.48     40.52 o 
  -1   7   2      322.87      266.69     13.42 o 
   0   7   2       76.22       87.55      8.57 o 
   1   7   2      231.58      251.07      8.89 o 
   2   7   2        2.29        5.37      2.38 o 
   3   7   2      207.15      186.18     12.03 o 
   4   7   2      206.48      197.71     14.70 o 
   5   7   2       22.87       25.85      7.04 o 
   6   7   2       50.53       39.80      9.17 o 
   7   7   2       15.16       20.33     10.29 o 
   8   7   2       18.76       13.47     11.02 o 
  -8   8   2        2.92        3.37      6.65 o 
  -7   8   2        0.20        5.88      5.54 o 
  -6   8   2       15.40       16.13      5.88 o 
  -5   8   2       90.98       92.34     25.47 o 
  -4   8   2        0.55        1.03      3.43 o 
  -3   8   2       36.79       31.12      5.72 o 
  -2   8   2      177.95      160.45     11.86 o 
  -1   8   2       91.24      100.91     10.65 o 
   0   8   2       34.60       37.75      4.11 o 
   1   8   2       39.35       30.02      4.27 o 
   2   8   2        7.63        5.01      2.37 o 
   3   8   2      134.08      132.32     10.91 o 
   4   8   2      154.39      136.63     12.41 o 
   5   8   2        0.02        2.85      4.53 o 
   6   8   2       59.93       53.13     10.89 o 
   7   8   2       10.14        0.73      6.12 o 
   8   8   2        0.06       10.29      6.86 o 
  -8   9   2       23.03       19.18      7.94 o 
  -7   9   2       44.19       57.42     12.81 o 
  -6   9   2       58.79       66.87     12.61 o 
  -5   9   2       81.84       83.45     13.34 o 
  -4   9   2        7.59        5.06      3.69 o 
  -3   9   2        2.28        2.70      3.69 o 
  -2   9   2      832.12      670.54     53.88 o 
  -1   9   2      653.47      563.13     34.66 o 
   0   9   2       10.96        9.01      3.55 o 
   1   9   2       35.43       42.77      7.57 o 
   2   9   2      216.20      191.67      9.14 o 
   3   9   2        2.05        3.53      3.41 o 
   4   9   2        1.47        4.71      3.59 o 
   5   9   2       40.50       31.17      7.67 o 
   6   9   2       23.04       18.21      7.29 o 
   7   9   2       13.96       36.49     15.18 o 
  -8  10   2        6.66       16.22      7.59 o 
  -7  10   2       75.70      104.80     16.46 o 
  -6  10   2       12.39       28.71      8.74 o 
  -5  10   2        0.05        4.84      5.12 o 
  -4  10   2      642.34      623.86     28.22 o 
  -3  10   2      235.31      220.60     12.91 o 
  -2  10   2        2.29        4.41      4.46 o 
  -1  10   2        1.21        4.62      3.62 o 
   0  10   2        6.23        3.46      3.15 o 
   1  10   2      178.12      164.90     11.92 o 
   2  10   2       19.70       14.94      7.59 o 
   3  10   2        3.31        5.39      5.14 o 
   4  10   2        2.29        1.82      3.97 o 
   5  10   2       66.54       63.50     11.35 o 
   6  10   2        0.72        3.35      5.19 o 
   7  10   2        0.15        3.92      6.86 o 
  -7  11   2        1.01       12.30      6.13 o 
  -6  11   2       44.18       45.11     17.27 o 
  -5  11   2        1.76       10.10      6.23 o 
  -4  11   2      164.18      173.93     15.03 o 
  -3  11   2       13.32       20.14      5.36 o 
  -2  11   2        0.61        8.44      5.01 o 
  -1  11   2      411.03      347.67     19.28 o 
   0  11   2        0.10        0.00      3.55 o 
   1  11   2       22.78       27.40      6.98 o 
   2  11   2       42.99       46.29     13.47 o 
   3  11   2       26.07       32.82     12.49 o 
   4  11   2        2.34        2.69      6.37 o 
   5  11   2       11.86       10.29      8.33 o 
   6  11   2        6.83        7.59      7.10 o 
  -6  12   2        8.59        1.60      5.52 o 
  -5  12   2       13.63       11.38      7.41 o 
  -4  12   2        0.05        0.00      3.47 o 
  -3  12   2       31.86       33.73      7.50 o 
  -2  12   2      146.88      158.15     17.06 o 
  -1  12   2        8.41       10.60      5.23 o 
   0  12   2      189.03       66.41     85.48 o 
   1  12   2       35.54       42.37     13.23 o 
   2  12   2       24.74       46.53     13.72 o 
   3  12   2        6.64        3.92      6.37 o 
   4  12   2        6.06       19.10     10.04 o 
   5  12   2       18.78       13.96      9.31 o 
   6  12   2        0.82        8.08      7.84 o 
  -6  13   2        6.42        7.72      5.97 o 
  -5  13   2        0.21        5.64      6.16 o 
  -4  13   2       47.00       44.72      8.37 o 
  -3  13   2      197.50      203.46     16.10 o 
  -2  13   2       43.31       40.44     13.72 o 
  -1  13   2        1.46        1.93      5.88 o 
   0  13   2      158.76       75.97     71.15 o 
   1  13   2        0.48        8.57      8.08 o 
   2  13   2       37.58       52.90     16.41 o 
   3  13   2       30.91       40.66     15.43 o 
   4  13   2        0.90       12.74      9.55 o 
   5  13   2        1.94        4.16      7.10 o 
  -5  14   2        6.36       11.71      6.49 o 
  -4  14   2       48.16       55.87      9.96 o 
  -3  14   2      122.97      157.66     16.33 o 
  -2  14   2       66.28       74.24     13.55 o 
  -1  14   2        0.09        5.74      5.64 o 
   0  14   2       31.23       48.98     15.43 o 
   1  14   2       41.71       42.86     14.45 o 
   2  14   2        3.34       10.78      9.06 o 
   3  14   2       50.18       61.23     17.63 o 
   4  14   2       22.35       14.21      8.08 o 
  -3  15   2        0.16        0.22      4.42 o 
  -2  15   2       49.28       70.32     19.35 o 
  -1  15   2        0.03        1.02      6.98 o 
   0  15   2       38.34       30.86     12.49 o 
   1  15   2        4.28       10.78      7.59 o 
   2  15   2        0.05        0.00      6.61 o 
   3  15   2        1.31        5.63      6.86 o 
  -1  16   2       14.69       26.21     12.25 o 
   0  16   2       17.16       26.94     10.04 o 
  -1 -16   3        8.50       17.63      9.55 o 
   0 -16   3        0.18       13.72      9.55 o 
   1 -16   3        0.96        6.86      9.80 o 
  -3 -15   3        9.53       15.92     10.78 o 
  -2 -15   3        1.84       19.35      8.82 o 
  -1 -15   3      101.21      108.99     23.02 o 
   0 -15   3       14.12       31.59     12.25 o 
   1 -15   3        7.58        8.45      7.96 o 
   2 -15   3       14.86       17.46      6.35 o 
   3 -15   3        7.62       18.63      6.88 o 
  -5 -14   3        0.13        2.69      8.57 o 
  -4 -14   3        3.03        8.57      7.59 o 
  -3 -14   3       23.78       23.76     12.49 o 
  -2 -14   3        9.79        1.22      8.33 o 
  -1 -14   3       15.82       20.57     10.04 o 
   0 -14   3       13.91        9.10      9.80 o 
   1 -14   3       12.08       28.47      8.64 o 
   2 -14   3       98.95      119.37     13.61 o 
   3 -14   3        1.03        4.75      4.88 o 
   4 -14   3        3.70        2.93      5.71 o 
  -5 -13   3        8.43        6.61      7.35 o 
  -4 -13   3       41.55       47.51     15.43 o 
  -3 -13   3        2.33        6.37      7.35 o 
  -2 -13   3        6.23       11.76      8.08 o 
  -1 -13   3       39.85       42.37     13.47 o 
   0 -13   3        0.58        9.32      4.67 o 
   1 -13   3        0.06        1.28      4.99 o 
   2 -13   3        0.00        3.86      4.18 o 
   3 -13   3      136.23      146.14     14.92 o 
   4 -13   3        0.19        0.00      5.88 o 
   5 -13   3       41.80       31.63      9.17 o 
  -6 -12   3       19.87       35.63     10.25 o 
  -5 -12   3        5.43       14.44      6.21 o 
  -4 -12   3       27.24       28.93      9.06 o 
  -3 -12   3       13.96       16.00      5.70 o 
  -2 -12   3      158.03      161.16     22.78 o 
  -1 -12   3       59.57       58.69      9.80 o 
   0 -12   3        2.16        8.87      4.59 o 
   1 -12   3      261.72      260.15     17.49 o 
   2 -12   3      137.07      170.81     14.37 o 
   3 -12   3       16.98       11.39      5.57 o 
   4 -12   3        5.94       10.71      6.65 o 
   5 -12   3       93.52       98.58     15.96 o 
   6 -12   3       53.96       46.65     11.51 o 
  -7 -11   3        0.61        4.68      5.93 o 
  -6 -11   3        0.11        6.66      5.23 o 
  -5 -11   3        0.53        1.48      4.90 o 
  -4 -11   3       19.83       22.91      7.36 o 
  -3 -11   3       16.47       29.81      7.29 o 
  -2 -11   3      239.27      223.50     14.68 o 
  -1 -11   3     1353.29     1294.13     43.00 o 
   0 -11   3     1622.55     1496.69    102.50 o 
   1 -11   3        1.30        7.98      4.93 o 
   2 -11   3      117.66      132.92     12.34 o 
   3 -11   3      516.24      485.49     23.31 o 
   4 -11   3      236.94      215.81     18.37 o 
   5 -11   3       16.22       22.69      8.19 o 
   6 -11   3       62.89       67.55     13.36 o 
   7 -11   3       86.79       90.11     16.18 o 
  -7 -10   3       13.65        9.15      6.17 o 
  -6 -10   3        1.58        6.40      5.18 o 
  -5 -10   3       91.76       90.07     12.88 o 
  -4 -10   3        3.94        4.02      5.39 o 
  -3 -10   3      106.14      117.86     12.72 o 
  -2 -10   3      587.89      572.89     22.21 o 
  -1 -10   3        2.28        5.04      3.09 o 
   0 -10   3       76.16       94.34     11.43 o 
   1 -10   3      697.67      651.59     24.84 o 
   2 -10   3      167.08      150.97     10.55 o 
   3 -10   3       46.04       50.88      8.29 o 
   4 -10   3      100.38       93.62     13.63 o 
   5 -10   3       47.67       45.20     10.59 o 
   6 -10   3       50.68       39.82     10.53 o 
   7 -10   3       42.51       47.79     11.88 o 
  -8  -9   3       13.53       13.34      7.50 o 
  -7  -9   3        0.10       11.88      6.31 o 
  -6  -9   3       44.47       53.15     10.72 o 
  -5  -9   3       47.72       48.36      9.48 o 
  -4  -9   3      178.26      157.83     18.61 o 
  -3  -9   3      106.01       97.77     11.08 o 
  -2  -9   3      106.97      102.36      7.71 o 
  -1  -9   3      526.73      491.58     16.27 o 
   0  -9   3        1.37        0.00      2.53 o 
   1  -9   3       76.00       74.33     10.21 o 
   2  -9   3      511.46      479.22     17.33 o 
   3  -9   3      214.73      236.06     21.68 o 
   4  -9   3       20.27       26.67      7.67 o 
   5  -9   3       17.60       24.68      7.60 o 
   6  -9   3       43.29       53.79     11.44 o 
   7  -9   3        1.04        0.10      5.77 o 
   8  -9   3        0.08        3.70      6.12 o 
  -8  -8   3        3.85        4.60      5.99 o 
  -7  -8   3        0.09        4.88      4.83 o 
  -6  -8   3        4.39       14.73      5.88 o 
  -5  -8   3        4.08        4.41      3.98 o 
  -4  -8   3       79.27       82.07     10.77 o 
  -3  -8   3       24.13       24.90      5.89 o 
  -2  -8   3      511.04      519.00     14.52 o 
  -1  -8   3      334.26      305.25     18.95 o 
   0  -8   3        2.83        4.90      3.20 o 
   1  -8   3      590.44      525.53     20.09 o 
   2  -8   3      840.73      750.49     20.64 o 
   3  -8   3        1.47        7.40      3.88 o 
   4  -8   3       33.29       49.31      9.33 o 
   5  -8   3      106.22       98.60     14.02 o 
   6  -8   3       17.43       27.35      8.41 o 
   7  -8   3       24.17       24.46      8.09 o 
   8  -8   3        0.55       11.09      8.69 o 
  -8  -7   3       10.60       21.87      7.10 o 
  -7  -7   3       14.06       18.88      7.01 o 
  -6  -7   3       32.10       24.94      7.01 o 
  -5  -7   3       21.92       19.69      8.82 o 
  -4  -7   3      183.71      175.70     12.34 o 
  -3  -7   3        4.66        5.11      2.12 o 
  -2  -7   3     1339.27     1290.60     48.40 o 
  -1  -7   3      101.37       79.01      8.02 o 
   0  -7   3       30.22       30.69      8.20 o 
   1  -7   3        0.14       11.27      5.88 o 
   2  -7   3      229.34      278.38     11.92 o 
   3  -7   3       12.51       10.23      4.53 o 
   4  -7   3      238.66      217.72     30.12 o 
   5  -7   3       46.57       50.68     10.04 o 
   6  -7   3        8.26        5.61      4.80 o 
   7  -7   3        8.65       12.87      6.83 o 
   8  -7   3       59.36       48.10     18.00 o 
  -9  -6   3        0.64        6.73      6.32 o 
  -8  -6   3        2.59       13.85      5.71 o 
  -7  -6   3       53.38       61.51     11.54 o 
  -6  -6   3       51.04       47.69     10.90 o 
  -5  -6   3       15.77       20.89      5.65 o 
  -4  -6   3        4.04        7.16      3.97 o 
  -3  -6   3        0.06        0.57      1.65 o 
  -2  -6   3       36.99       28.80      3.83 o 
  -1  -6   3       48.91       46.30      5.80 o 
   0  -6   3      120.04      156.08      9.17 o 
   1  -6   3       60.04       40.90      6.12 o 
   2  -6   3        6.34       29.77      5.97 o 
   3  -6   3       85.71       82.60     12.25 o 
   4  -6   3        6.64        8.97      4.53 o 
   5  -6   3      428.72      391.15     20.34 o 
   6  -6   3       10.18       13.31      6.17 o 
   7  -6   3       23.51       34.06      9.61 o 
   8  -6   3       61.81       84.40     14.45 o 
  -9  -5   3       23.40       25.40      8.86 o 
  -8  -5   3        4.69        3.56      5.28 o 
  -7  -5   3       26.52       24.12      7.71 o 
  -6  -5   3        1.74       13.06      4.57 o 
  -5  -5   3       34.46       48.98      8.54 o 
  -4  -5   3      201.30      212.76     12.55 o 
  -3  -5   3       17.96       19.41      5.30 o 
  -2  -5   3     3096.19     2503.80    979.87 o 
  -1  -5   3       44.59       23.21     24.86 o 
   0  -5   3        0.25        1.47      1.91 o 
   1  -5   3      298.14      331.06     10.60 o 
   2  -5   3       55.10       43.02      6.87 o 
   3  -5   3      548.47      506.98     19.14 o 
   4  -5   3       51.03       50.21      9.55 o 
   5  -5   3        9.87       12.52      6.86 o 
   6  -5   3        4.11       11.00      5.40 o 
   7  -5   3        0.10        3.38      5.30 o 
   8  -5   3        5.51       15.50      6.65 o 
   9  -5   3        6.59       18.37      9.31 o 
  -9  -4   3        7.78        5.16     13.23 o 
  -8  -4   3        2.30       10.58      6.05 o 
  -7  -4   3      154.73      133.82     22.29 o 
  -6  -4   3      112.09      120.82     13.38 o 
  -5  -4   3      666.18      666.03     43.47 o 
  -4  -4   3        8.83        7.51      2.08 o 
  -3  -4   3      144.05      104.72     34.55 o 
  -2  -4   3      428.27      442.93     33.11 o 
  -1  -4   3      147.12      141.71      9.31 o 
   0  -4   3      455.89      192.60    252.02 o 
   1  -4   3        0.64        4.81      4.02 o 
   2  -4   3      615.11      650.88     71.27 o 
   3  -4   3     1241.22     1242.71    119.64 o 
   4  -4   3        0.07        0.24      4.16 o 
   5  -4   3        2.25        0.00      3.37 o 
   6  -4   3       74.17       81.88     11.99 o 
   7  -4   3       42.72       44.80     10.20 o 
   8  -4   3        4.52        1.50      6.17 o 
   9  -4   3       84.40       62.21     15.92 o 
  -9  -3   3       48.45       68.70     13.34 o 
  -8  -3   3        0.59        5.12      4.76 o 
  -7  -3   3      242.09      212.27     15.71 o 
  -6  -3   3      125.47      123.15     12.89 o 
  -5  -3   3       45.80       54.54     10.29 o 
  -4  -3   3     1052.08      652.26    295.21 o 
  -3  -3   3      886.50      918.11     30.68 o 
  -2  -3   3     1375.18     1546.22     65.42 o 
  -1  -3   3      309.77      292.94     25.23 o 
   0  -3   3     3617.31     3843.09     33.68 o 
   1  -3   3       20.16       19.77      3.70 o 
   2  -3   3      799.19      937.07    159.20 o 
   3  -3   3      320.75      311.35     17.76 o 
   4  -3   3      646.29      554.14     76.05 o 
   5  -3   3        9.13       11.60      6.74 o 
   6  -3   3        0.08        6.23      4.74 o 
   7  -3   3        0.15        4.16      4.70 o 
   8  -3   3        9.68        6.37      7.59 o 
   9  -3   3        0.25        0.00      6.86 o 
  -9  -2   3        3.23       12.95      6.12 o 
  -8  -2   3       89.50      103.10     19.96 o 
  -7  -2   3       11.57        9.02      4.88 o 
  -6  -2   3       93.76      118.82     12.61 o 
  -5  -2   3      512.35      410.20     28.05 o 
  -4  -2   3      621.27      401.58    198.08 o 
  -3  -2   3        0.58        0.53      1.15 o 
  -2  -2   3     6062.83     6419.87    253.58 o 
  -1  -2   3     1797.90     1879.60    155.16 o 
   0  -2   3      690.72      774.55     12.50 o 
   1  -2   3      213.75      241.76      8.81 o 
   2  -2   3       72.17      247.23    163.61 o 
   3  -2   3     1106.82     1144.74     54.25 o 
   4  -2   3      664.06      795.10    238.31 o 
   5  -2   3       76.28       99.54     11.11 o 
   6  -2   3       98.83       94.92     11.77 o 
   7  -2   3       16.65       20.21      9.67 o 
   8  -2   3       10.24       14.21     10.53 o 
   9  -2   3        3.74        0.00      7.84 o 
  -9  -1   3        6.17        9.24      5.76 o 
  -8  -1   3       41.51       56.18     10.97 o 
  -7  -1   3        9.82       14.57      5.51 o 
  -6  -1   3      430.25      419.02     38.38 o 
  -5  -1   3      398.27      317.98     15.72 o 
  -4  -1   3      536.90      331.63    176.30 o 
  -3  -1   3      151.62      175.21     36.22 o 
  -2  -1   3     1544.00     2319.39    514.36 o 
  -1  -1   3     1116.76     1245.92     54.37 o 
   0  -1   3      103.56      123.50      7.84 o 
   1  -1   3      158.72      152.49      6.57 o 
   2  -1   3       69.99       92.40     32.33 o 
   3  -1   3     1752.46     1907.71    103.23 o 
   4  -1   3      167.88      175.85     20.70 o 
   5  -1   3       38.16       46.33      8.10 o 
   6  -1   3      166.70      164.88     12.14 o 
   7  -1   3       34.63       26.94     10.04 o 
   8  -1   3        3.80        6.86      7.35 o 
   9  -1   3        8.28        4.65      8.08 o 
  -9   0   3       11.60       14.67      7.59 o 
  -8   0   3        0.93       11.25      6.16 o 
  -7   0   3       30.02       31.45      7.53 o 
  -6   0   3       67.74       71.76      8.37 o 
  -5   0   3       90.35       83.42      7.25 o 
  -4   0   3        4.63        6.94      5.12 o 
  -3   0   3     3298.15     3393.97     98.05 o 
  -2   0   3    48776.68    49767.88    896.56 o 
  -1   0   3     2938.77     3353.25    138.01 o 
   1   0   3     3347.33     3888.26    127.24 o 
   3   0   3       37.08       49.92      6.30 o 
   4   0   3     1262.65     1696.35    401.91 o 
   5   0   3      597.51      594.42     20.48 o 
   6   0   3        4.09       14.60      5.39 o 
   7   0   3        7.76       13.96      7.84 o 
   8   0   3       27.86       47.27     15.18 o 
   9   0   3        6.90        7.35      7.35 o 
  -9   1   3        9.30       15.22      6.73 o 
  -8   1   3       14.96       26.88      8.69 o 
  -7   1   3       34.87       40.60      6.60 o 
  -6   1   3        2.07        4.44      2.93 o 
  -5   1   3      660.19      609.99     34.90 o 
  -4   1   3     1610.32     1178.33    225.25 o 
  -3   1   3       51.29       39.90      4.18 o 
  -1   1   3     8398.14     8715.75     75.43 o 
   0   1   3     7581.99     9560.17    754.35 o 
   1   1   3      183.74      137.16     61.47 o 
   3   1   3     1507.83     1895.98     29.01 o 
   4   1   3       31.45       30.78      9.18 o 
   5   1   3       17.94       20.16      5.15 o 
   7   1   3       43.42       60.74     16.41 o 
   8   1   3      146.10      139.11     24.98 o 
   9   1   3        4.55       15.67      9.55 o 
  -9   2   3       29.83       38.14      9.68 o 
  -8   2   3       25.90       43.69      9.52 o 
  -7   2   3      183.24      179.98     10.97 o 
  -6   2   3       36.47       40.30      6.34 o 
  -5   2   3        5.79        4.42      2.81 o 
  -4   2   3        0.09        2.13      1.72 o 
  -3   2   3      230.39      140.47     83.96 o 
  -2   2   3      224.68      591.94    132.26 o 
  -1   2   3     9553.67     9773.56    153.32 o 
   0   2   3      860.17      998.89    190.55 o 
   1   2   3     9542.92    10171.47     85.23 o 
   2   2   3      723.90      948.82     18.36 o 
   3   2   3      426.85      456.16     13.98 o 
   5   2   3      251.38      233.30     12.12 o 
   6   2   3        4.74        7.84      6.12 o 
   7   2   3       58.77       54.62     15.43 o 
   8   2   3        1.95       11.76      9.80 o 
   9   2   3       13.73        8.33      8.33 o 
  -9   3   3        0.98        0.00      7.84 o 
  -8   3   3        0.49        9.05      5.26 o 
  -7   3   3      111.76      119.08     10.83 o 
  -6   3   3      112.27      112.69      9.63 o 
  -5   3   3      305.00      211.10     96.64 o 
  -4   3   3       24.68       33.26      4.80 o 
  -3   3   3      770.67      811.11     38.61 o 
  -2   3   3      150.67      186.21     49.92 o 
  -1   3   3     4590.56     4528.86     40.54 o 
   0   3   3       36.80       38.12      7.23 o 
   1   3   3       35.33       38.79      6.37 o 
   2   3   3      412.85      509.68     13.75 o 
   3   3   3      148.83      141.18     10.04 o 
   4   3   3      112.53      134.40      8.05 o 
   5   3   3       64.86       68.33     14.70 o 
   6   3   3        3.62        7.10      5.88 o 
   7   3   3        0.40       20.08      9.80 o 
   8   3   3       12.09       21.80     11.51 o 
   9   3   3        0.10       10.78      8.33 o 
  -9   4   3        1.91        7.84      8.57 o 
  -8   4   3        8.04       11.74      6.18 o 
  -7   4   3      113.75      115.05     13.64 o 
  -6   4   3       67.42       62.05      7.74 o 
  -5   4   3      122.71      111.25      8.00 o 
  -4   4   3      833.69      804.61     58.03 o 
  -3   4   3      229.27      201.87      7.84 o 
  -2   4   3        6.98       12.17      2.11 o 
  -1   4   3      233.83      237.08     10.28 o 
   0   4   3      103.01      113.54     15.06 o 
   1   4   3     3302.78     3594.99     58.17 o 
   2   4   3       30.09       31.10      8.08 o 
   3   4   3      215.21      244.75     10.09 o 
   4   4   3      306.71      347.72     32.70 o 
   5   4   3      579.98      498.90     31.84 o 
   7   4   3      139.72      153.32     24.49 o 
   8   4   3       54.21       49.72     15.43 o 
   9   4   3        3.02       13.23      9.06 o 
  -9   5   3       31.98       28.90     12.25 o 
  -8   5   3       29.57       29.45      8.94 o 
  -7   5   3       35.33       27.75      7.94 o 
  -6   5   3       11.92        8.34      5.02 o 
  -5   5   3        0.69        7.23      3.88 o 
  -4   5   3        7.82        9.28      3.13 o 
  -3   5   3      344.29      322.16      8.88 o 
  -2   5   3       15.45       18.86      6.61 o 
  -1   5   3      890.80      828.84     20.86 o 
   0   5   3     1642.91     1795.45    252.02 o 
   1   5   3        5.26        5.60      2.93 o 
   2   5   3       32.83       46.04     10.04 o 
   3   5   3      292.91      258.26     14.08 o 
   4   5   3        7.98       14.21      6.61 o 
   5   5   3       11.32       10.78      7.84 o 
   6   5   3      719.73      640.95     40.17 o 
   7   5   3        8.89        8.57      7.84 o 
   8   5   3       22.80       19.59     11.27 o 
  -9   6   3        0.08        0.00      5.72 o 
  -8   6   3        2.74        4.84      6.23 o 
  -7   6   3        0.87        5.76      5.19 o 
  -6   6   3        0.11        0.00      5.14 o 
  -5   6   3        9.99       19.28      5.71 o 
  -4   6   3      220.58      221.84     22.53 o 
  -3   6   3      118.82      111.65      8.37 o 
  -2   6   3       35.56       52.06      8.20 o 
  -1   6   3       18.93       17.78      4.88 o 
   0   6   3     2189.78     2370.69    368.11 o 
   1   6   3      433.90      461.49     15.86 o 
   2   6   3      285.69      252.27     19.59 o 
   3   6   3       15.43       18.93      6.00 o 
   4   6   3        9.79        9.31      6.12 o 
   5   6   3        7.37       18.37      9.31 o 
   6   6   3        6.65        6.12      7.10 o 
   7   6   3       15.08        5.39      8.57 o 
   8   6   3       18.07       32.82     11.76 o 
  -9   7   3        0.28        0.00      6.21 o 
  -8   7   3        4.94        0.00      6.17 o 
  -7   7   3       34.31       43.98     10.04 o 
  -6   7   3       93.87      105.11     17.02 o 
  -5   7   3       51.82       41.85      8.74 o 
  -4   7   3       50.08       51.55      8.92 o 
  -3   7   3        0.80        2.11      2.41 o 
  -2   7   3       84.91      100.48     10.91 o 
  -1   7   3        5.64       11.58      4.07 o 
   0   7   3     1209.73     1304.61    159.93 o 
   1   7   3        7.06        5.23      2.93 o 
   2   7   3      233.85      228.04     12.12 o 
   3   7   3      143.70      127.83     10.83 o 
   4   7   3       23.50       33.55     11.02 o 
   5   7   3       92.24       89.89     18.61 o 
   6   7   3       33.39       46.29     14.45 o 
   7   7   3       10.29       10.53      8.33 o 
   8   7   3        3.25        2.69      7.59 o 
  -8   8   3       61.84       59.13     13.72 o 
  -7   8   3        3.10        8.43      6.10 o 
  -6   8   3       14.58       17.76      7.71 o 
  -5   8   3       34.66       37.08      8.99 o 
  -4   8   3       42.23       44.36      6.99 o 
  -3   8   3      138.17      134.97      9.18 o 
  -2   8   3       20.12       22.62      5.80 o 
  -1   8   3        6.42       16.90      5.02 o 
   0   8   3       40.42       45.80      7.79 o 
   1   8   3      156.29      135.76     15.55 o 
   2   8   3        2.35        7.29      3.45 o 
   3   8   3       81.60       86.99     10.39 o 
   4   8   3       81.53       76.46     10.95 o 
   5   8   3        6.29       10.04      7.59 o 
   6   8   3       16.80       18.86      9.06 o 
   7   8   3        0.17        0.73      7.84 o 
  -8   9   3        4.56        0.00      6.03 o 
  -7   9   3       31.41       38.93      9.55 o 
  -6   9   3       26.64       35.71      9.28 o 
  -5   9   3      305.58      292.19     19.04 o 
  -4   9   3       71.65       73.38      9.46 o 
  -3   9   3       59.97       61.14      8.18 o 
  -2   9   3        5.20       13.35      4.50 o 
  -1   9   3        0.02        0.00      2.65 o 
   0   9   3       53.00       57.80     11.39 o 
   1   9   3        0.85        0.00      3.06 o 
   2   9   3       39.88       44.98     10.04 o 
   3   9   3       68.13       67.42      9.76 o 
   4   9   3       71.55       63.27     10.39 o 
   5   9   3       10.98       22.53     10.53 o 
   6   9   3       66.05      100.42     22.04 o 
   7   9   3        9.94       18.86      9.31 o 
  -7  10   3       22.53       37.45     18.00 o 
  -6  10   3       28.30       38.33     10.04 o 
  -5  10   3       86.16       95.47     14.98 o 
  -4  10   3       46.26       45.00      8.67 o 
  -3  10   3      336.69      304.06     17.52 o 
  -2  10   3      789.70      661.91     37.47 o 
  -1  10   3        0.76        5.07      4.07 o 
   0  10   3       16.00       11.64      8.94 o 
   1  10   3      193.79      144.89     11.57 o 
   2  10   3       95.87       99.68     18.37 o 
   3  10   3       16.00       20.57      9.80 o 
   4  10   3       15.60       26.94     12.74 o 
   5  10   3        5.47        8.82      7.35 o 
   6  10   3       31.85       47.76     16.90 o 
   7  10   3        1.23       15.92      7.59 o 
  -7  11   3        1.09       11.08      6.10 o 
  -6  11   3       54.54       65.64     21.43 o 
  -5  11   3       30.21       47.39     10.63 o 
  -4  11   3      693.62      734.79     45.08 o 
  -3  11   3      299.62      305.59     16.01 o 
  -2  11   3       57.49       49.41     18.61 o 
  -1  11   3      198.29      192.90     14.57 o 
   0  11   3      148.81       50.57     50.45 o 
   1  11   3        0.01        1.04      3.37 o 
   2  11   3       55.22       59.03     16.41 o 
   3  11   3       56.31       57.80     16.65 o 
   4  11   3       25.63       29.39     12.00 o 
   5  11   3        0.64        1.47      6.37 o 
   6  11   3        0.04        0.00      5.63 o 
  -6  12   3       53.45       55.55     11.49 o 
  -5  12   3       35.97       52.63     11.86 o 
  -4  12   3       89.86      106.88     12.86 o 
  -3  12   3       98.44      108.72     12.68 o 
  -2  12   3       30.82       34.46      9.06 o 
  -1  12   3        1.74        6.44      4.67 o 
   0  12   3        1.00        0.00      3.62 o 
   1  12   3       15.57       16.65      8.82 o 
   2  12   3        0.03        3.92      6.61 o 
   3  12   3        9.99        1.71      6.12 o 
   4  12   3       18.71       22.78     11.27 o 
   5  12   3        8.76       12.98      8.57 o 
  -6  13   3        0.01        0.99      6.98 o 
  -5  13   3       15.15       23.68      7.88 o 
  -4  13   3       25.50       26.07      6.97 o 
  -3  13   3       64.96       73.95     11.07 o 
  -2  13   3        3.20        8.02      8.33 o 
  -1  13   3      340.60      315.18     20.51 o 
   0  13   3        0.06        3.00      3.94 o 
   1  13   3        2.40        5.63      7.10 o 
   2  13   3       43.93       73.72     19.84 o 
   3  13   3        2.71       10.04      7.35 o 
   4  13   3        8.89        9.55      8.33 o 
   5  13   3        1.91       11.51      7.35 o 
  -5  14   3       10.28        6.88      5.82 o 
  -4  14   3       44.07       41.48      8.58 o 
  -3  14   3        8.09       24.79      6.98 o 
  -2  14   3        0.03        1.43      5.88 o 
  -1  14   3        4.17        0.62      7.23 o 
   0  14   3       38.91       44.82     14.70 o 
   1  14   3        0.71        0.00      5.63 o 
   2  14   3       60.55       74.70     19.59 o 
   3  14   3        0.02        0.00      6.12 o 
   4  14   3        1.49        4.41      5.39 o 
  -3  15   3       11.96       16.56      5.92 o 
  -2  15   3        4.90       16.84      6.94 o 
  -1  15   3       91.01      115.70     19.72 o 
   0  15   3       10.10       25.47     10.78 o 
   1  15   3        1.76        3.18      7.35 o 
   2  15   3        0.55        3.43      7.10 o 
  -1 -16   4        0.04        4.41      7.59 o 
   0 -16   4        2.52        0.00      7.10 o 
   1 -16   4        1.37       13.64      5.96 o 
  -3 -15   4        2.79       24.74     11.02 o 
  -2 -15   4        1.35        0.00      6.86 o 
  -1 -15   4       17.18       25.96     11.76 o 
   0 -15   4        6.62        0.00      8.33 o 
   1 -15   4       50.77       52.57      9.60 o 
   2 -15   4        2.14        3.89      5.11 o 
   3 -15   4       29.72       41.45      8.87 o 
  -4 -14   4        1.80       11.76      9.06 o 
  -3 -14   4       20.63       19.35     10.29 o 
  -2 -14   4      104.85      102.62     20.82 o 
  -1 -14   4       91.24      118.79     24.49 o 
   0 -14   4        0.20        4.70      5.64 o 
   1 -14   4       31.35       39.76      7.74 o 
   2 -14   4      224.77      220.15     15.01 o 
   3 -14   4        0.77       10.76      5.41 o 
   4 -14   4        2.53        6.52      5.78 o 
  -5 -13   4        0.06        1.34      5.59 o 
  -4 -13   4        9.33        9.55      7.59 o 
  -3 -13   4       80.88       76.66     18.37 o 
  -2 -13   4       91.69       97.23     19.59 o 
  -1 -13   4       13.95        8.57      8.33 o 
   0 -13   4        1.10        9.34      5.68 o 
   1 -13   4       13.79       16.41      9.06 o 
   2 -13   4        3.55        5.01      4.19 o 
   3 -13   4       29.51       34.71      8.11 o 
   4 -13   4       21.45       18.55      7.44 o 
   5 -13   4       39.12       50.12     11.22 o 
  -6 -12   4        0.07        3.24      5.88 o 
  -5 -12   4        2.11        1.59      4.98 o 
  -4 -12   4        0.69        2.66      4.90 o 
  -3 -12   4       12.49       18.60      6.45 o 
  -2 -12   4       44.92       54.16      9.96 o 
  -1 -12   4       46.75       61.91      9.93 o 
   0 -12   4        6.47        7.42      4.94 o 
   1 -12   4       33.36       67.84     16.41 o 
   2 -12   4      377.16      335.87     16.89 o 
   3 -12   4        5.37        7.57      5.98 o 
   4 -12   4       57.35       55.19     11.53 o 
   5 -12   4      129.05      143.64     19.05 o 
   6 -12   4        7.96        3.13      5.58 o 
  -7 -11   4        5.08        0.00      8.45 o 
  -6 -11   4        3.17        3.44      5.80 o 
  -5 -11   4       11.28       16.77      8.20 o 
  -4 -11   4       14.08        9.66      4.94 o 
  -3 -11   4        0.33        0.38      3.70 o 
  -2 -11   4       11.95       11.63      4.68 o 
  -1 -11   4      469.76      423.18     15.93 o 
   0 -11   4       18.90       22.81      6.83 o 
   1 -11   4      144.77      166.05     19.10 o 
   2 -11   4       24.62       37.51      7.27 o 
   3 -11   4      200.85      195.21     17.54 o 
   4 -11   4        3.38        2.38      5.45 o 
   5 -11   4       48.05       37.27     11.02 o 
   6 -11   4        0.04        4.29      5.86 o 
  -7 -10   4       16.51       10.24      5.70 o 
  -6 -10   4       33.50       41.89      9.97 o 
  -5 -10   4       10.21       15.30      6.61 o 
  -4 -10   4       20.61       30.52      7.44 o 
  -3 -10   4      501.06      463.33     21.19 o 
  -2 -10   4        2.36        6.66      2.99 o 
  -1 -10   4       15.74       17.79      4.25 o 
   0 -10   4        0.34        5.22      3.80 o 
   1 -10   4      130.64      129.56     15.92 o 
   2 -10   4        7.39       11.03      4.38 o 
   3 -10   4      136.75      144.80     15.75 o 
   4 -10   4      112.08      107.08     15.02 o 
   5 -10   4       14.30       23.98      8.57 o 
   6 -10   4       65.54       68.69     13.96 o 
   7 -10   4        0.28        0.00      5.44 o 
  -8  -9   4        9.84       18.12      7.62 o 
  -7  -9   4        5.56        9.06      5.88 o 
  -6  -9   4       51.23       59.38     10.91 o 
  -5  -9   4        1.29        0.00      3.18 o 
  -4  -9   4       36.49       43.00      8.56 o 
  -3  -9   4      802.42      762.12     26.05 o 
  -2  -9   4        0.96        1.76      2.32 o 
  -1  -9   4        2.18        1.08      2.85 o 
   0  -9   4      200.78      189.75     15.67 o 
   1  -9   4      377.39      336.65     13.99 o 
   2  -9   4       87.16       85.59      9.18 o 
   3  -9   4      490.25      452.00     45.19 o 
   4  -9   4       90.86       95.85     14.33 o 
   5  -9   4        1.83        4.11      4.92 o 
   6  -9   4        2.19        4.72      5.53 o 
   7  -9   4       25.62       37.36     10.65 o 
  -8  -8   4        0.43        0.20      6.37 o 
  -7  -8   4        6.74        6.58      5.29 o 
  -6  -8   4       47.79       52.61     10.22 o 
  -5  -8   4       10.81       17.39      5.82 o 
  -4  -8   4      249.24      227.08     14.46 o 
  -3  -8   4       11.33       12.76      4.21 o 
  -2  -8   4      314.60      281.55     15.56 o 
  -1  -8   4       58.26       61.11     12.74 o 
   0  -8   4        0.00        2.68      2.85 o 
   1  -8   4      956.90      991.04     22.67 o 
   2  -8   4      119.98      126.38      8.72 o 
   3  -8   4      222.70      213.54     24.86 o 
   4  -8   4      198.47      184.20     14.36 o 
   5  -8   4      129.43      110.09     14.81 o 
   6  -8   4       24.25       20.76      7.32 o 
   7  -8   4      191.50      185.88     27.55 o 
   8  -8   4        2.15        7.03      6.21 o 
  -8  -7   4       42.79       63.64     12.21 o 
  -7  -7   4        5.89        5.49      8.08 o 
  -6  -7   4       10.04        8.99      4.70 o 
  -5  -7   4       10.62       13.21      5.26 o 
  -4  -7   4      117.46       93.09     16.04 o 
  -3  -7   4      208.55      164.96     48.23 o 
  -2  -7   4      107.93       72.05     51.80 o 
  -1  -7   4       80.32       83.42      8.45 o 
   0  -7   4        1.73        3.41      2.68 o 
   1  -7   4       79.84      113.63      7.69 o 
   2  -7   4       11.37        8.41      3.87 o 
   3  -7   4       53.80       62.11      9.58 o 
   4  -7   4      660.77      613.31     29.51 o 
   5  -7   4      179.86      150.79     14.64 o 
   6  -7   4        2.09        4.16      4.85 o 
   7  -7   4        1.07        0.00      5.63 o 
   8  -7   4        3.04       10.72      6.76 o 
  -9  -6   4        1.61        8.31     11.51 o 
  -8  -6   4        0.10        9.05     15.06 o 
  -7  -6   4       90.89       98.12     13.88 o 
  -6  -6   4        0.35        0.20      3.41 o 
  -5  -6   4      972.12      746.35    111.32 o 
  -4  -6   4      197.85       38.76     72.50 o 
  -3  -6   4       88.39       74.76     11.19 o 
  -2  -6   4     1450.00     1348.41    108.62 o 
  -1  -6   4       62.73       42.45     24.00 o 
   0  -6   4       33.63       42.98      7.96 o 
   1  -6   4      346.59      430.10     13.15 o 
   2  -6   4      418.27      329.28     15.40 o 
   3  -6   4        5.48        6.46      6.25 o 
   4  -6   4        8.53       12.80      4.84 o 
   5  -6   4       10.69       11.29      5.26 o 
   6  -6   4       66.99       72.08     12.14 o 
   7  -6   4        9.66       16.39      7.01 o 
   8  -6   4        8.98        9.90      6.55 o 
  -9  -5   4        8.68       19.26      6.59 o 
  -8  -5   4       45.83       48.76     10.39 o 
  -7  -5   4       89.10      108.49     14.02 o 
  -6  -5   4       14.47       11.34      4.59 o 
  -5  -5   4      127.26       35.59     64.05 o 
  -4  -5   4     1911.64     1908.39    116.95 o 
  -3  -5   4      129.73      133.58      6.55 o 
  -2  -5   4      183.90      176.91     17.28 o 
  -1  -5   4      293.08      118.15     93.80 o 
   0  -5   4     3977.66     2810.00   1472.08 o 
   1  -5   4      342.83      359.08     11.31 o 
   2  -5   4      738.01      766.11     75.43 o 
   3  -5   4      114.11      116.22     10.53 o 
   4  -5   4      431.28      385.04     76.78 o 
   5  -5   4       44.34       39.52      8.24 o 
   6  -5   4      164.08      155.78     16.45 o 
   7  -5   4      213.84      195.18     16.63 o 
   8  -5   4      138.46      150.26     18.59 o 
  -9  -4   4       44.72       44.53     10.89 o 
  -8  -4   4       12.68       14.46      6.06 o 
  -7  -4   4       49.77       56.87     10.18 o 
  -6  -4   4       45.85       42.35      8.13 o 
  -5  -4   4        0.72        3.52      2.36 o 
  -4  -4   4      122.39      120.53      6.18 o 
  -3  -4   4       74.73       65.63      4.73 o 
  -2  -4   4      238.45      199.20     16.41 o 
  -1  -4   4     3147.74     3432.22    319.86 o 
   0  -4   4        0.94        0.49      2.45 o 
   1  -4   4     1050.60     1132.55     79.11 o 
   2  -4   4     2038.28     2913.97    906.32 o 
   3  -4   4       88.44      102.60     10.78 o 
   4  -4   4        0.64        7.59      5.39 o 
   5  -4   4      592.37      473.02     63.43 o 
   6  -4   4      347.16      305.86     33.19 o 
   7  -4   4       10.12       10.79      6.18 o 
   8  -4   4        3.32        7.84      8.82 o 
   9  -4   4       14.88       10.78      9.31 o 
  -9  -3   4       30.88       29.18      8.82 o 
  -8  -3   4        0.10       11.57      5.63 o 
  -7  -3   4       12.43       20.08      6.69 o 
  -6  -3   4      188.50      133.80     56.33 o 
  -5  -3   4        1.26        3.68      2.04 o 
  -4  -3   4       65.34       80.99      5.74 o 
  -3  -3   4       30.06       43.57      4.27 o 
  -2  -3   4      366.87      378.41     21.59 o 
  -1  -3   4      942.68      917.56     66.13 o 
   0  -3   4      529.33      597.14     16.46 o 
   1  -3   4       79.24       90.48     11.39 o 
   2  -3   4       84.79       97.72     12.12 o 
   3  -3   4      535.44      537.43     62.33 o 
   4  -3   4      144.94      216.73     53.64 o 
   5  -3   4      302.85      265.02     20.94 o 
   6  -3   4      247.43      222.78     15.59 o 
   7  -3   4       61.12       74.70     14.33 o 
   8  -3   4        0.05       11.27      9.55 o 
   9  -3   4       37.59       28.17     12.49 o 
  -9  -2   4        3.50       15.55      6.49 o 
  -8  -2   4       14.04       18.22      7.59 o 
  -7  -2   4      300.72      295.50     23.51 o 
  -6  -2   4      124.61       97.59     51.68 o 
  -5  -2   4        4.43        7.07      2.76 o 
  -4  -2   4        8.20       13.78      4.29 o 
  -3  -2   4       60.60       49.71      4.36 o 
  -2  -2   4      793.37      868.60     33.51 o 
  -1  -2   4       15.26       19.13      2.20 o 
   0  -2   4      224.85      296.02     53.02 o 
   1  -2   4      206.58      228.51     12.00 o 
   2  -2   4       65.40      175.58     92.46 o 
   3  -2   4        7.69       14.33      4.24 o 
   4  -2   4       38.48       60.49     11.51 o 
   5  -2   4      181.33      164.20     12.10 o 
   6  -2   4      379.13      364.78     19.00 o 
   7  -2   4       19.82       18.39      6.59 o 
   8  -2   4        1.15       13.72      9.06 o 
   9  -2   4       15.45       19.35     10.29 o 
  -9  -1   4       99.78      112.65     21.68 o 
  -8  -1   4        2.03        7.57      4.84 o 
  -7  -1   4       72.70       82.14     14.08 o 
  -6  -1   4       24.73       29.74      5.81 o 
  -5  -1   4      672.58      613.42     22.72 o 
  -4  -1   4     1833.70     1989.82    146.77 o 
  -3  -1   4      143.40      155.69     13.01 o 
  -2  -1   4       91.87       93.57     10.16 o 
  -1  -1   4     2540.10     2612.55     42.13 o 
   0  -1   4     5421.23     8491.65    367.99 o 
   1  -1   4       17.76       27.76      7.59 o 
   2  -1   4        0.91       20.74     13.23 o 
   3  -1   4     6268.71     7328.06    252.02 o 
   4  -1   4      311.30      343.31     15.45 o 
   5  -1   4       30.92       34.21      7.06 o 
   6  -1   4       11.54       22.23      6.29 o 
   7  -1   4       30.15       30.61     11.51 o 
   8  -1   4       52.63       35.76     12.98 o 
   9  -1   4       28.85       37.96     13.72 o 
  -9   0   4        0.35        8.27      8.82 o 
  -8   0   4        4.58        7.77      5.00 o 
  -7   0   4      150.02      142.99     18.61 o 
  -6   0   4      376.27      318.34     12.92 o 
  -5   0   4       29.84       24.80      4.50 o 
  -4   0   4     1062.59     1073.20    102.57 o 
  -3   0   4       53.39       48.67      4.43 o 
  -2   0   4     4920.46     5326.95    209.26 o 
  -1   0   4     2959.02     2871.92     44.82 o 
   0   0   4      424.77      593.98     11.19 o 
   1   0   4        0.06        1.14      1.46 o 
   2   0   4       45.25       78.94      8.45 o 
   3   0   4      111.11       72.00     45.07 o 
   4   0   4      135.01      559.17    339.46 o 
   5   0   4       40.66       40.17     12.00 o 
   6   0   4      472.65      407.05     30.61 o 
   7   0   4        3.75        5.63      7.35 o 
   8   0   4       46.72       53.88     17.14 o 
   9   0   4        8.67       12.25      8.33 o 
  -9   1   4        3.65       11.43      6.30 o 
  -8   1   4        5.99        2.73      4.32 o 
  -7   1   4       17.68       21.28      4.99 o 
  -6   1   4       29.03       28.10      5.18 o 
  -5   1   4      966.06      477.03    254.60 o 
  -4   1   4      605.36      652.65     60.60 o 
  -3   1   4        5.95        9.30      3.81 o 
  -2   1   4     5407.92     5989.07    347.17 o 
  -1   1   4     1939.70     1900.29     33.92 o 
   0   1   4      613.71      767.17     14.23 o 
   1   1   4        7.37       23.81      3.87 o 
   3   1   4      737.31      937.72     22.05 o 
   4   1   4      166.77      291.79     60.98 o 
   5   1   4       31.07       40.00      7.07 o 
   6   1   4       59.80       74.21     16.65 o 
   7   1   4       66.24       73.72     18.86 o 
   8   1   4        4.87        9.31      9.31 o 
   9   1   4        4.35        7.84      7.59 o 
  -9   2   4        6.29        7.03      6.05 o 
  -8   2   4        0.32        9.47      5.88 o 
  -7   2   4        0.20        7.84      3.65 o 
  -6   2   4        0.14        0.47      2.52 o 
  -5   2   4      166.70      126.56     27.61 o 
  -4   2   4     1580.84     1466.90     32.82 o 
  -3   2   4      615.39      678.67     48.78 o 
  -1   2   4     2429.77     2417.78     84.13 o 
   0   2   4      227.73      285.56     36.00 o 
   1   2   4     2764.76     2503.54    302.11 o 
   3   2   4       15.73       16.37      5.27 o 
   4   2   4      514.03      451.24     20.45 o 
   5   2   4      114.74      111.14      9.52 o 
   7   2   4       37.42       51.43     16.41 o 
   8   2   4        8.64        1.96      7.35 o 
   9   2   4        0.01        0.00      6.12 o 
  -9   3   4       20.89       26.94      8.05 o 
  -8   3   4       50.01       64.74      8.93 o 
  -7   3   4       37.23       40.19      7.34 o 
  -6   3   4       13.68       18.33      4.47 o 
  -5   3   4        2.30        3.69      3.52 o 
  -4   3   4      126.19       81.90     37.50 o 
  -3   3   4      136.70      121.97      9.52 o 
  -2   3   4      480.45      564.36     23.01 o 
  -1   3   4       32.08       42.84      8.45 o 
   0   3   4      253.24      234.79     25.47 o 
   1   3   4       42.26       12.75     18.61 o 
   2   3   4      249.38      261.51     11.05 o 
   3   3   4     3094.44     3289.43     70.17 o 
   4   3   4      200.51      270.54     12.86 o 
   5   3   4        0.00        0.98      3.92 o 
   6   3   4      238.77      221.65     23.51 o 
   7   3   4        0.02        1.22      5.88 o 
   8   3   4        6.68        0.00      7.59 o 
   9   3   4        0.39        5.63      7.10 o 
  -9   4   4        0.00       11.27      9.06 o 
  -8   4   4        0.61        5.49      3.87 o 
  -7   4   4       49.81       32.32     22.40 o 
  -6   4   4        0.67        0.00      6.25 o 
  -5   4   4       54.18       66.17      7.41 o 
  -4   4   4      700.09      643.42     27.31 o 
  -3   4   4       38.27       30.95      5.41 o 
  -2   4   4      544.76      519.28     10.70 o 
  -1   4   4      156.71      146.00      8.56 o 
   0   4   4        6.63        6.22      2.68 o 
   1   4   4      135.47      102.37      7.15 o 
   2   4   4       22.56       31.82      7.59 o 
   3   4   4        6.73       15.80      4.18 o 
   4   4   4        4.64       15.08      3.70 o 
   5   4   4      145.27      135.20     20.33 o 
   6   4   4      123.69      110.95     20.82 o 
   7   4   4        6.67       11.76      8.08 o 
   8   4   4        4.94        7.35      9.06 o 
  -9   5   4        0.52        0.00      7.84 o 
  -8   5   4        0.78        5.59      7.10 o 
  -7   5   4      116.35      117.85     14.29 o 
  -6   5   4       57.73       60.01      7.69 o 
  -5   5   4        9.50       10.97      6.48 o 
  -4   5   4     1179.99     1144.22     63.32 o 
  -3   5   4      130.25      115.54      5.39 o 
  -2   5   4     1812.73     1836.91     19.05 o 
  -1   5   4      759.47      698.02     19.71 o 
   0   5   4       72.11      108.12     14.45 o 
   1   5   4       11.12       14.39      4.05 o 
   2   5   4       13.26        9.23      3.29 o 
   3   5   4      114.65      106.83      8.38 o 
   5   5   4        6.09       14.21      8.08 o 
   6   5   4      167.30      179.77     25.72 o 
   7   5   4        0.81        0.98      5.88 o 
   8   5   4       33.80       17.88     11.02 o 
  -9   6   4        9.48        3.01      6.17 o 
  -8   6   4        6.63        8.93      6.53 o 
  -7   6   4       45.55       48.95     10.11 o 
  -6   6   4       97.78      113.63     14.03 o 
  -5   6   4        1.70        0.00      3.17 o 
  -4   6   4        9.43       15.55      5.12 o 
  -3   6   4      345.13      330.24     12.82 o 
  -2   6   4     1010.70     1078.83     27.32 o 
  -1   6   4     2826.94     2872.82     42.78 o 
   0   6   4       86.46       95.08      8.26 o 
   1   6   4      454.21      436.91     16.18 o 
   2   6   4      322.87      275.53     21.06 o 
   3   6   4        0.41        0.00      2.17 o 
   4   6   4       98.81      113.64     18.86 o 
   5   6   4      380.13      317.90     27.68 o 
   6   6   4       76.31       75.43     18.86 o 
   7   6   4        1.33       11.27      7.84 o 
   8   6   4        0.03       12.74      9.80 o 
  -9   7   4       27.33       31.12      9.33 o 
  -8   7   4        7.09       23.41      7.89 o 
  -7   7   4        0.01        0.00      5.51 o 
  -6   7   4      139.47      124.20     14.61 o 
  -5   7   4       26.33       20.33      6.38 o 
  -4   7   4      304.13      269.94     13.44 o 
  -3   7   4       32.04       25.23      5.15 o 
  -2   7   4       10.24       21.94      6.15 o 
  -1   7   4      121.60      114.37      9.51 o 
   0   7   4      739.53      770.04     84.99 o 
   1   7   4      126.03      123.10      9.31 o 
   2   7   4        0.35        4.60      2.88 o 
   3   7   4      120.12      135.68     19.35 o 
   4   7   4       73.57       53.39     14.21 o 
   5   7   4       94.92       76.17     18.12 o 
   6   7   4       28.44       22.29     12.00 o 
   7   7   4        8.21       19.59     10.78 o 
   8   7   4        0.01        0.00      6.37 o 
  -8   8   4       40.13       50.28     10.39 o 
  -7   8   4       66.66       85.98     21.31 o 
  -6   8   4      111.04      123.61     15.67 o 
  -5   8   4       44.19       59.93     10.91 o 
  -4   8   4      176.99      164.55     10.69 o 
  -3   8   4      154.86      133.68      9.25 o 
  -2   8   4      177.17      192.46     13.15 o 
  -1   8   4      165.66      184.79     12.47 o 
   0   8   4       65.56       52.27      8.46 o 
   1   8   4        5.85        7.26      3.80 o 
   2   8   4       18.60       18.57      5.23 o 
   3   8   4       19.11       23.02      9.06 o 
   4   8   4       81.00       81.07     17.63 o 
   5   8   4        2.24        0.00      6.37 o 
   6   8   4        3.04        2.94      6.37 o 
   7   8   4        4.15        1.71      6.61 o 
  -8   9   4        4.43       17.14      7.88 o 
  -7   9   4        2.40        3.58      5.63 o 
  -6   9   4      176.44      176.90     18.93 o 
  -5   9   4       17.27       24.69      9.55 o 
  -4   9   4      357.53      324.37     39.81 o 
  -3   9   4      575.96      564.99     19.66 o 
  -2   9   4        3.25       11.88      4.15 o 
  -1   9   4        9.61        5.70      3.48 o 
   0   9   4      233.45      206.29     19.72 o 
   1   9   4        8.95       16.23      5.16 o 
   2   9   4        8.44        7.35      5.63 o 
   3   9   4      273.86      196.91     21.55 o 
   4   9   4       46.07       81.07     18.86 o 
   5   9   4        7.81       19.35     10.04 o 
   6   9   4       17.74       29.15     13.72 o 
   7   9   4        8.87       16.41      7.59 o 
  -7  10   4        0.25        9.25      6.15 o 
  -6  10   4      145.58      157.25     18.78 o 
  -5  10   4       59.07       59.12     11.99 o 
  -4  10   4      107.79      114.33     12.04 o 
  -3  10   4      323.68      287.53     25.96 o 
  -2  10   4      262.09      253.04     16.54 o 
  -1  10   4      115.35      118.41     13.41 o 
   0  10   4       27.20       25.25      6.87 o 
   1  10   4      196.40      169.36     13.35 o 
   2  10   4       21.56       14.70      8.33 o 
   3  10   4       52.80       54.86     15.18 o 
   4  10   4      112.00      109.72     22.04 o 
   5  10   4        2.79        0.98      7.84 o 
   6  10   4       25.65       26.94     10.04 o 
  -7  11   4        0.11        9.65      6.34 o 
  -6  11   4        0.11        0.00      6.74 o 
  -5  11   4       69.03       67.44     18.00 o 
  -4  11   4      211.23      179.24     13.61 o 
  -3  11   4       88.23      105.07     20.82 o 
  -2  11   4       10.42       16.70      9.80 o 
  -1  11   4       11.55       12.20      5.09 o 
   0  11   4       26.58       19.95      5.86 o 
   1  11   4        3.64        3.92      3.98 o 
   2  11   4       13.29       18.37      8.57 o 
   3  11   4       30.58       22.29     10.78 o 
   4  11   4       52.47       72.50     19.10 o 
   5  11   4        8.35       12.25      9.55 o 
   6  11   4       13.81       16.41      8.57 o 
  -6  12   4       25.95       39.34     10.29 o 
  -5  12   4        8.67       10.36      7.84 o 
  -4  12   4        7.90       15.27      5.36 o 
  -3  12   4       20.48       29.88     12.74 o 
  -2  12   4      118.42      136.68     16.61 o 
  -1  12   4       50.48       54.07     10.55 o 
   0  12   4       31.10        6.78     12.61 o 
   1  12   4       11.20       28.90     11.27 o 
   2  12   4        6.37        7.35      7.59 o 
   3  12   4        3.56       11.76      8.57 o 
   4  12   4       46.17       80.82     20.82 o 
   5  12   4       25.41       30.12     12.74 o 
  -5  13   4       55.55       60.10     12.94 o 
  -4  13   4       29.37       27.62      7.08 o 
  -3  13   4        0.00        6.86      9.31 o 
  -2  13   4       48.32       52.94     11.92 o 
  -1  13   4      226.23      217.17     24.98 o 
   0  13   4        8.37        6.46      7.23 o 
   1  13   4        0.11        1.22      7.35 o 
   2  13   4        0.43        0.98      6.61 o 
   3  13   4        0.72        2.20      7.10 o 
   4  13   4        9.94       11.76      7.84 o 
  -4  14   4        3.09       13.71      4.79 o 
  -3  14   4        7.74        7.54      5.44 o 
  -2  14   4        3.21        7.20      6.23 o 
  -1  14   4        0.14        0.00      5.29 o 
   0  14   4        9.04        5.88      7.35 o 
   1  14   4      138.35      118.79     24.74 o 
   2  14   4       47.05       47.76     16.90 o 
   3  14   4        0.01        7.10      7.10 o 
  -3  15   4        0.00        7.23      4.00 o 
  -2  15   4        0.08        2.90      5.71 o 
  -1  15   4       83.96      132.10     34.29 o 
   0  15   4        0.82        7.84      9.06 o 
   1  15   4        0.07        0.00      7.35 o 
   2  15   4        9.34       26.21     11.76 o 
  -3 -15   5       26.68       30.86     12.98 o 
  -2 -15   5       18.81       32.33     13.96 o 
  -1 -15   5        3.89       12.00     10.29 o 
   0 -15   5       70.21       81.56     19.35 o 
   1 -15   5      104.76      138.37     14.87 o 
   2 -15   5        0.01        0.07      4.16 o 
   3 -15   5       27.02       23.68      8.47 o 
  -4 -14   5        1.01        0.00      7.35 o 
  -3 -14   5        7.03        1.47      7.84 o 
  -2 -14   5      159.34      153.56     24.98 o 
  -1 -14   5       16.24       18.61     10.04 o 
   0 -14   5        0.08        2.72      5.53 o 
   1 -14   5       37.43       55.91      9.26 o 
   2 -14   5       18.43       18.70      6.40 o 
   3 -14   5       17.59       31.59     10.04 o 
   4 -14   5       33.95       24.93     16.41 o 
  -5 -13   5        0.37        6.71      8.82 o 
  -4 -13   5       45.36       61.93     10.99 o 
  -3 -13   5       81.95       78.62     18.37 o 
  -2 -13   5      106.70       99.44     19.35 o 
  -1 -13   5       20.43       21.06     10.29 o 
   0 -13   5        9.80       16.31      7.59 o 
   1 -13   5      143.88      146.08     13.71 o 
   2 -13   5        0.22        0.00      4.10 o 
   3 -13   5        0.62        6.35      5.98 o 
   4 -13   5       21.58       24.94     16.04 o 
   5 -13   5        0.06       20.03      7.23 o 
  -6 -12   5        1.64        2.61      5.71 o 
  -5 -12   5        0.36        7.29      5.45 o 
  -4 -12   5        0.43        7.75      5.26 o 
  -3 -12   5        2.32        6.35      4.57 o 
  -2 -12   5        0.19        3.53      6.12 o 
  -1 -12   5      195.56      187.40     11.27 o 
   0 -12   5        0.31        6.59      6.74 o 
   1 -12   5       84.64       90.49     10.79 o 
   2 -12   5      306.16      296.43     15.97 o 
   3 -12   5       43.17       45.88     10.99 o 
   4 -12   5        1.21        6.07      5.70 o 
   5 -12   5       66.65       49.25     11.33 o 
   6 -12   5        3.67        5.93      7.41 o 
  -7 -11   5        4.79        2.20      8.08 o 
  -6 -11   5        0.04        8.79      5.41 o 
  -5 -11   5       52.42       65.70     12.49 o 
  -4 -11   5      117.00      124.59     14.57 o 
  -3 -11   5      319.19      303.94     28.78 o 
  -2 -11   5      336.28      319.18     17.84 o 
  -1 -11   5        7.15       10.20      3.81 o 
   0 -11   5      285.29      270.42     16.61 o 
   1 -11   5       56.79       57.47      8.25 o 
   2 -11   5       46.46       60.96      8.90 o 
   3 -11   5       41.27       47.43     10.28 o 
   4 -11   5      221.78      210.36     27.43 o 
   5 -11   5      122.30      140.89     18.08 o 
   6 -11   5        3.79       10.08      6.05 o 
  -7 -10   5        0.03        0.00      7.10 o 
  -6 -10   5       23.04       31.40      8.18 o 
  -5 -10   5       18.47       28.94      7.30 o 
  -4 -10   5      174.61      168.89     13.42 o 
  -3 -10   5      305.12      252.07     15.76 o 
  -2 -10   5      172.99      157.81      9.47 o 
  -1 -10   5      477.73      414.28     42.13 o 
   0 -10   5        0.02        3.43      3.35 o 
   1 -10   5        0.17        1.59      2.89 o 
   2 -10   5        3.41        0.00      2.87 o 
   3 -10   5      500.48      434.03     22.86 o 
   4 -10   5       36.10       35.62     10.78 o 
   5 -10   5        1.56        0.95      4.92 o 
   6 -10   5       34.13       32.82      9.18 o 
   7 -10   5       31.10       32.94     10.04 o 
  -8  -9   5        1.64        4.41      7.59 o 
  -7  -9   5        4.24        7.35      5.54 o 
  -6  -9   5       33.15       35.54      8.47 o 
  -5  -9   5        2.92        7.58      4.81 o 
  -4  -9   5       57.23       25.54     19.84 o 
  -3  -9   5      558.07      504.04     31.35 o 
  -2  -9   5       68.79       47.16     23.63 o 
  -1  -9   5      106.32      101.80      9.85 o 
   0  -9   5      912.35      855.11     26.67 o 
   1  -9   5      218.64      231.05     11.78 o 
   2  -9   5        0.67        3.11      2.69 o 
   3  -9   5        0.29        0.41      5.51 o 
   4  -9   5      114.03      105.14     14.37 o 
   5  -9   5        0.14        0.00      9.43 o 
   6  -9   5        4.86        8.19      9.18 o 
   7  -9   5       37.89       43.33     10.24 o 
  -8  -8   5        0.53        8.08      8.33 o 
  -7  -8   5       41.93       49.02     10.24 o 
  -6  -8   5      150.79       98.89     62.45 o 
  -5  -8   5        0.54        1.97      2.93 o 
  -4  -8   5        0.55        0.93      2.75 o 
  -3  -8   5        5.32        8.43      2.91 o 
  -2  -8   5       29.69       23.75      7.10 o 
   0  -8   5        4.72        3.08      3.12 o 
   1  -8   5      115.77      126.34      8.75 o 
   2  -8   5      162.40      156.04     12.11 o 
   3  -8   5      500.35      479.49     43.47 o 
   4  -8   5        0.45        9.89      4.65 o 
   5  -8   5       38.63       54.17     10.50 o 
   6  -8   5       47.38       42.26     10.36 o 
   7  -8   5       61.60       58.62     12.61 o 
  -8  -7   5        8.64        0.00      8.08 o 
  -7  -7   5       27.33       33.44      8.29 o 
  -6  -7   5        0.00        1.92      3.45 o 
  -5  -7   5        0.89        3.20      2.99 o 
  -4  -7   5      509.69      413.51     18.69 o 
  -3  -7   5       33.42       39.18      6.29 o 
  -2  -7   5      117.18      131.31      7.48 o 
  -1  -7   5      127.12       54.68     57.19 o 
   0  -7   5       85.92       61.71     74.58 o 
   1  -7   5       45.80       49.73      6.10 o 
   2  -7   5        0.66        0.00      2.75 o 
   3  -7   5        1.00        3.79      3.89 o 
   4  -7   5      384.02      358.53     39.06 o 
   5  -7   5      133.19      135.44     15.76 o 
   6  -7   5      103.74       98.93     14.98 o 
   7  -7   5       39.71       56.39     12.10 o 
   8  -7   5       41.53       49.55     10.83 o 
  -9  -6   5        8.19        8.08      8.82 o 
  -8  -6   5        1.21        1.30      5.19 o 
  -7  -6   5        1.27        6.16      4.06 o 
  -6  -6   5      128.82      119.41     14.21 o 
  -5  -6   5      248.68      246.48     15.03 o 
  -4  -6   5       63.26       56.13      8.02 o 
  -3  -6   5      296.19      263.16     17.34 o 
  -2  -6   5       18.16       20.83      4.59 o 
  -1  -6   5       30.70       31.84      7.35 o 
   0  -6   5      388.87      411.95     23.02 o 
   1  -6   5       57.91       44.31      5.55 o 
   2  -6   5      129.05      134.97     10.28 o 
   3  -6   5      203.24      174.59     30.00 o 
   4  -6   5       49.07       52.87      9.51 o 
   5  -6   5      217.00      192.88     14.98 o 
   6  -6   5      401.02      356.08     21.54 o 
   7  -6   5        2.66        3.83      8.69 o 
   8  -6   5        0.50        3.79      9.92 o 
  -9  -5   5       21.19       23.02     10.04 o 
  -8  -5   5        4.47       12.66      8.20 o 
  -7  -5   5       23.67        4.69      4.00 o 
  -6  -5   5       46.59       60.67     10.53 o 
  -5  -5   5      402.03      382.63     23.76 o 
  -4  -5   5       19.50       26.71      4.62 o 
  -3  -5   5      160.69      180.55     14.50 o 
  -2  -5   5      100.50       78.21     12.00 o 
  -1  -5   5     1341.05     1426.79     71.76 o 
   0  -5   5     3366.92     4013.23     35.33 o 
   1  -5   5     1456.14     1444.38    104.83 o 
   2  -5   5        7.43       10.78      6.37 o 
   3  -5   5       78.49       85.97     10.39 o 
   4  -5   5      757.22      635.05     24.24 o 
   5  -5   5      189.73      170.14     13.80 o 
   6  -5   5      284.89      242.61     17.57 o 
   7  -5   5      256.91      225.65     17.92 o 
   8  -5   5       27.91       28.52     12.25 o 
  -9  -4   5        0.47       18.12     10.78 o 
  -8  -4   5       20.67       18.09      7.47 o 
  -7  -4   5      125.85       71.04     55.96 o 
  -6  -4   5        3.63        9.05      4.29 o 
  -5  -4   5        1.57        4.11      3.03 o 
  -4  -4   5      174.74      159.84      9.39 o 
  -3  -4   5      476.30      474.32     20.82 o 
  -2  -4   5     3478.95     3462.92    294.76 o 
  -1  -4   5      308.46      279.22     15.18 o 
   0  -4   5      773.93      897.04     15.19 o 
   1  -4   5      928.62      927.21    107.64 o 
   2  -4   5       60.13       42.11     11.02 o 
   3  -4   5       66.15       76.66      9.60 o 
   4  -4   5       25.82       26.45      9.06 o 
   5  -4   5      798.13      757.22     52.66 o 
   6  -4   5       58.41       51.00     10.15 o 
   7  -4   5      205.40      199.22     16.52 o 
   8  -4   5       63.64       71.27     19.35 o 
  -9  -3   5       68.82       59.76     17.39 o 
  -8  -3   5       45.19       30.42     13.10 o 
  -7  -3   5        7.34        5.52      4.78 o 
  -6  -3   5        0.28        0.00      2.85 o 
  -5  -3   5      217.77      193.53     15.23 o 
  -4  -3   5      172.48      166.29      7.69 o 
  -3  -3   5       37.20       41.40      4.30 o 
  -2  -3   5       13.79       15.59      2.74 o 
  -1  -3   5     2669.54     2863.60     83.88 o 
   0  -3   5       49.03      103.56     15.06 o 
   1  -3   5       44.68       49.47      7.84 o 
   2  -3   5        9.92        9.06      5.39 o 
   3  -3   5      160.25      175.41     14.21 o 
   4  -3   5      172.42      183.63     12.59 o 
   5  -3   5       37.81       44.78      8.92 o 
   6  -3   5       85.41       80.96     12.26 o 
   7  -3   5       60.07       65.37     11.47 o 
   8  -3   5       30.48       28.90     12.00 o 
  -9  -2   5       10.91       13.41      6.73 o 
  -8  -2   5       30.84       39.96      8.75 o 
  -7  -2   5        1.61        3.41      3.58 o 
  -6  -2   5       10.54       15.52      4.88 o 
  -5  -2   5       67.42       69.14      8.27 o 
  -4  -2   5     1158.14     1127.29     64.93 o 
  -3  -2   5      633.05      637.61     21.97 o 
  -2  -2   5      462.12      455.85     17.88 o 
  -1  -2   5        4.18        6.28      1.07 o 
   0  -2   5       19.85       26.90      4.29 o 
   1  -2   5       15.78       17.13      3.89 o 
   2  -2   5     1452.45     1533.04     92.21 o 
   3  -2   5        4.88       23.06      5.53 o 
   4  -2   5      499.00      510.91     84.86 o 
   5  -2   5       38.50       33.06      7.29 o 
   6  -2   5       68.35       83.61     11.92 o 
   7  -2   5        1.05        6.97      6.05 o 
   8  -2   5        0.35        6.86      7.59 o 
  -9  -1   5       14.89       15.22     10.65 o 
  -8  -1   5       41.68       35.57      8.73 o 
  -7  -1   5       80.49       40.15     38.82 o 
  -6  -1   5        0.16        5.32      3.05 o 
  -5  -1   5       85.63       95.94      7.30 o 
  -4  -1   5       45.95       38.32      6.17 o 
  -3  -1   5      124.57      118.73      9.28 o 
  -2  -1   5       97.78      104.98      4.38 o 
  -1  -1   5       78.43       66.37      8.08 o 
   0  -1   5     1238.89     1570.90     90.86 o 
   1  -1   5        0.02        2.39      1.53 o 
   2  -1   5       41.10       65.03      7.19 o 
   3  -1   5     1245.44     1314.49     28.48 o 
   4  -1   5      160.54      155.05     56.58 o 
   5  -1   5       88.94       87.44     16.65 o 
   6  -1   5       41.09       39.92     12.98 o 
   7  -1   5        9.42        6.12      8.08 o 
   8  -1   5       27.84       43.84     17.14 o 
   9  -1   5        4.43        6.86     10.29 o 
  -9   0   5        6.96       26.09      7.60 o 
  -8   0   5        0.89        5.71      4.53 o 
  -7   0   5      147.27       59.77     81.31 o 
  -6   0   5       46.47       43.09      5.86 o 
  -5   0   5      627.85      589.72     30.99 o 
  -4   0   5     2228.89     2766.31    268.48 o 
  -3   0   5      819.05      814.15     43.25 o 
  -2   0   5      146.73      193.60     11.39 o 
  -1   0   5      174.57      144.01     11.27 o 
   0   0   5      636.30      877.63     17.76 o 
   1   0   5      171.60      212.43      9.28 o 
   2   0   5     1843.74     2013.88     52.05 o 
   3   0   5      724.17      562.40    213.08 o 
   4   0   5      105.14      294.08     69.31 o 
   5   0   5        7.32       11.10      4.39 o 
   6   0   5       30.97       42.00      8.23 o 
   7   0   5        0.01        6.12      7.35 o 
   8   0   5        5.74       12.74     10.04 o 
   9   0   5       14.41       32.57     14.70 o 
  -9   1   5        7.35       20.48      7.59 o 
  -8   1   5       43.01       40.14      8.73 o 
  -7   1   5        4.86        7.04      3.13 o 
  -6   1   5      149.76      112.45      8.43 o 
  -5   1   5       92.62      108.93     11.07 o 
  -4   1   5       70.05       68.80      6.92 o 
  -3   1   5     2908.04     3257.60    185.77 o 
  -2   1   5     2792.13     3474.56    227.28 o 
  -1   1   5     1897.34     1707.53     64.54 o 
   0   1   5       61.55       55.32      4.44 o 
   1   1   5     1603.90     2089.37     29.04 o 
   2   1   5      120.76      198.51     23.27 o 
   3   1   5      124.84      130.67     15.55 o 
   5   1   5      119.05      124.85     10.65 o 
   6   1   5       46.97       43.84     13.72 o 
   7   1   5       11.18       11.02      8.82 o 
   8   1   5       36.61       20.82     10.78 o 
  -9   2   5       26.00       32.49      8.83 o 
  -8   2   5        0.16        0.00      4.29 o 
  -7   2   5        0.16        1.98      3.09 o 
  -6   2   5        0.05        0.20      2.40 o 
  -5   2   5      295.45      302.48     14.63 o 
  -4   2   5     2056.45     1679.97    302.13 o 
  -3   2   5      515.60      498.17     25.63 o 
  -2   2   5      236.34      218.67      7.69 o 
  -1   2   5      238.54      229.03      8.83 o 
   0   2   5      191.13      227.61     30.00 o 
   1   2   5        5.45        2.29      2.45 o 
   2   2   5      352.54      325.59    260.59 o 
   3   2   5      145.99      154.52      9.80 o 
   4   2   5        8.36       26.65      5.48 o 
   5   2   5      141.48      163.22     17.39 o 
   6   2   5       32.23       55.84     14.94 o 
   7   2   5       61.44       44.09     15.18 o 
   8   2   5       27.49       34.78     14.45 o 
  -9   3   5        2.24        9.84      6.37 o 
  -8   3   5      100.50       96.91     10.86 o 
  -7   3   5       66.02       68.32     11.89 o 
  -6   3   5      104.53       34.05     24.71 o 
  -5   3   5       13.67       14.82      3.86 o 
  -4   3   5       24.28       31.30      5.01 o 
  -3   3   5     2410.07     2513.19    103.29 o 
  -2   3   5       59.18       54.62      7.84 o 
  -1   3   5      870.64      833.97     30.49 o 
   0   3   5      144.64      164.12     19.47 o 
   1   3   5     1550.85     1601.54     44.94 o 
   3   3   5      256.66      297.27     13.36 o 
   4   3   5      145.15      136.73     18.37 o 
   5   3   5       10.69       17.88      8.33 o 
   6   3   5       73.04       63.43     16.41 o 
   7   3   5       15.47       15.92     10.78 o 
   8   3   5        0.07        0.00      7.35 o 
  -9   4   5        1.83        9.06      9.55 o 
  -8   4   5        1.24        5.50      3.85 o 
  -7   4   5        9.09       13.37      4.46 o 
  -6   4   5      280.47      278.15     13.03 o 
  -5   4   5       11.88        7.93      2.99 o 
  -4   4   5      212.76      171.69     36.66 o 
  -3   4   5       50.75       63.03      4.68 o 
  -2   4   5      163.05      131.45      5.82 o 
  -1   4   5     1026.98     1069.88     41.27 o 
   0   4   5      249.32      281.68     32.94 o 
   1   4   5        0.85        2.79      2.04 o 
   2   4   5     1276.69     1261.89     47.02 o 
   3   4   5       58.87       75.69      8.33 o 
   4   4   5      121.37      142.18      9.92 o 
   5   4   5      126.94      145.97     21.55 o 
   6   4   5       42.50       38.94     12.25 o 
   7   4   5       30.24       33.06     12.98 o 
   8   4   5        1.13        6.86      6.61 o 
  -9   5   5        0.04       21.06     10.29 o 
  -8   5   5       11.76       35.27      8.92 o 
  -7   5   5       12.82       14.00      5.78 o 
  -6   5   5      202.12      213.36     11.52 o 
  -5   5   5      376.10      342.28     13.30 o 
  -4   5   5      132.84      103.15      8.48 o 
  -3   5   5      157.68      104.18     32.59 o 
  -2   5   5       13.71       16.28      2.56 o 
  -1   5   5       35.25       79.03      8.47 o 
   0   5   5      438.50      492.39     70.29 o 
   1   5   5       17.92        5.34     11.88 o 
   2   5   5       10.79       15.44      4.29 o 
   3   5   5        6.89        6.13      7.47 o 
   4   5   5     1460.18     1414.40     53.39 o 
   5   5   5       63.60       92.82     19.10 o 
   6   5   5       11.75       12.98      7.84 o 
   7   5   5       53.85       63.43     19.10 o 
   8   5   5       21.87       34.78     13.47 o 
  -9   6   5       13.73       17.67      8.12 o 
  -8   6   5        9.16       17.94      7.15 o 
  -7   6   5       51.51       51.23     10.48 o 
  -6   6   5        0.17       11.03      5.09 o 
  -5   6   5        0.03        0.93      5.63 o 
  -4   6   5        0.93        4.62      3.58 o 
  -3   6   5        0.48        0.64      2.27 o 
  -2   6   5     2235.99     2161.70     63.43 o 
  -1   6   5     1677.58     1751.38     38.57 o 
   0   6   5       56.13       61.50     17.27 o 
   1   6   5      185.46      143.06     10.08 o 
   2   6   5      366.97      403.17     40.04 o 
   3   6   5        4.21        7.31      3.28 o 
   5   6   5      528.44      467.79     34.53 o 
   6   6   5      113.32      115.85     23.02 o 
   7   6   5        3.37        1.22      7.35 o 
   8   6   5        0.04        0.00      7.35 o 
  -8   7   5       51.20       69.49     13.23 o 
  -7   7   5        3.04       14.19      6.63 o 
  -6   7   5       13.13       17.23      6.23 o 
  -5   7   5        0.02        0.00      3.45 o 
  -4   7   5      558.93      588.30     20.38 o 
  -3   7   5       48.86       47.81      7.01 o 
  -2   7   5       55.52      109.29     11.76 o 
  -1   7   5      501.33      485.41     31.35 o 
   0   7   5       21.47       24.17      5.88 o 
   1   7   5        2.07        2.67      4.04 o 
   2   7   5       19.04       15.92      7.10 o 
   3   7   5       99.91       84.01     16.16 o 
   4   7   5      110.33      121.72     20.33 o 
   5   7   5        3.60       13.47      8.33 o 
   6   7   5       21.65       15.92      9.55 o 
   7   7   5        6.16       12.49      9.55 o 
  -8   8   5        5.76       26.73      8.77 o 
  -7   8   5       60.77       62.61     12.16 o 
  -6   8   5       79.35       99.68     14.29 o 
  -5   8   5       53.69       54.48     10.65 o 
  -4   8   5        1.35        6.08      3.43 o 
  -3   8   5      217.15      214.06     21.31 o 
  -2   8   5        0.02        3.62      3.41 o 
  -1   8   5       20.35       13.21      4.67 o 
   0   8   5      107.23      113.16     11.68 o 
   1   8   5       10.23       14.08      4.85 o 
   2   8   5      175.96      158.88     14.70 o 
   3   8   5       22.09       21.06      9.55 o 
   4   8   5        8.92        2.45      6.61 o 
   5   8   5        1.61        0.00      3.92 o 
   6   8   5        1.22        2.45      6.12 o 
   7   8   5        2.10        1.71      7.35 o 
  -8   9   5        1.69        9.42      9.92 o 
  -7   9   5       31.64       25.57      8.06 o 
  -6   9   5        1.47        0.00      7.10 o 
  -5   9   5       46.02       57.34     11.30 o 
  -4   9   5      238.34      235.55     13.34 o 
  -3   9   5       14.51       30.61     10.78 o 
  -2   9   5       26.81       24.02      6.21 o 
  -1   9   5      207.48      164.62     12.55 o 
   0   9   5      228.56      203.88     13.77 o 
   1   9   5        0.00        2.08      3.37 o 
   2   9   5        6.45        7.84      7.59 o 
   3   9   5      150.90      142.05     22.04 o 
   4   9   5       54.66       52.17     15.67 o 
   5   9   5        2.83        4.41      7.10 o 
   6   9   5        5.63       10.78      9.06 o 
   7   9   5        0.01        0.00      7.10 o 
  -7  10   5       54.00       68.47     13.59 o 
  -6  10   5      102.93      112.81     16.37 o 
  -5  10   5        3.95        0.00      5.23 o 
  -4  10   5        1.13        4.23      5.21 o 
  -3  10   5       57.87       67.77     11.54 o 
  -2  10   5        7.55       14.73      5.39 o 
  -1  10   5       64.74       67.89     11.51 o 
   0  10   5       15.13       19.57      6.03 o 
   1  10   5       55.47       41.07      8.31 o 
   2  10   5        3.99        3.18      5.63 o 
   3  10   5        6.46        5.14      6.61 o 
   4  10   5        4.74       11.27      8.08 o 
   5  10   5       11.49       17.88     10.04 o 
   6  10   5       47.40       36.74     13.72 o 
  -7  11   5        4.59        7.25      6.75 o 
  -6  11   5       21.91       34.03     10.28 o 
  -5  11   5        5.30        8.40      6.48 o 
  -4  11   5        0.63        0.88      4.00 o 
  -3  11   5        0.53        8.79      5.35 o 
  -2  11   5       94.87      107.57     14.89 o 
  -1  11   5       23.20       26.08      7.39 o 
   0  11   5       56.20       74.57     11.74 o 
   1  11   5        8.86       21.36      5.94 o 
   2  11   5        1.51        0.73      6.37 o 
   3  11   5       18.50        8.33      6.61 o 
   4  11   5       12.84       42.37     14.94 o 
   5  11   5        3.99       17.63     10.04 o 
  -6  12   5        4.16        4.88      6.15 o 
  -5  12   5        6.26       13.68      7.71 o 
  -4  12   5        6.21        1.34      4.70 o 
  -3  12   5        0.34        6.28      5.24 o 
  -2  12   5      106.66      108.27     15.41 o 
  -1  12   5        2.51       10.23      5.26 o 
   0  12   5        7.72       11.39      6.98 o 
   1  12   5        0.60        0.98      6.12 o 
   2  12   5        0.62        0.73      6.37 o 
   3  12   5        7.66       11.76      8.57 o 
   4  12   5        6.08        8.57     10.29 o 
   5  12   5        0.00        1.96      8.08 o 
  -5  13   5       58.68       57.27      9.71 o 
  -4  13   5       28.22       35.50      8.32 o 
  -3  13   5       22.71       43.84     16.65 o 
  -2  13   5        2.18       12.19      6.57 o 
  -1  13   5        0.13        0.34      6.74 o 
   0  13   5       41.73       21.18     29.51 o 
   1  13   5        2.35       10.04      7.84 o 
   2  13   5        0.01        0.73      5.63 o 
   3  13   5        5.61        7.84      6.86 o 
   4  13   5       23.65       27.43     11.51 o 
  -4  14   5        2.03        3.49      4.79 o 
  -3  14   5        0.02       13.23     10.78 o 
  -2  14   5       61.97       87.57     20.82 o 
  -1  14   5        0.36        1.79      5.51 o 
   0  14   5       10.33       16.41     11.02 o 
   1  14   5      102.67      143.03     26.45 o 
   2  14   5       23.15       25.72     11.02 o 
   3  14   5        1.32        7.84      9.31 o 
  -2  15   5        2.58        9.38      7.36 o 
  -1  15   5       20.92       28.80      9.17 o 
   0  15   5        4.00        4.16      8.08 o 
   1  15   5        7.79        1.47      7.84 o 
  -3 -15   6       64.53       84.50     20.08 o 
  -2 -15   6        9.49       33.55     13.96 o 
  -1 -15   6       17.21       32.33     12.98 o 
   1 -15   6        1.51       13.64      5.72 o 
   2 -15   6       35.65       50.50      9.36 o 
  -3 -14   6        4.23       25.96     10.04 o 
  -2 -14   6       72.49       80.33     19.35 o 
  -1 -14   6       11.74       22.78     11.02 o 
   0 -14   6       92.20      115.11     22.29 o 
   1 -14   6        0.42        6.90      4.85 o 
   2 -14   6        2.32        5.84      4.99 o 
   3 -14   6       36.68       51.64     12.25 o 
  -5 -13   6        6.75       18.37     11.02 o 
  -4 -13   6        0.07        2.41      5.75 o 
  -3 -13   6        1.38        0.09      4.29 o 
  -2 -13   6        8.33       16.16      8.57 o 
  -1 -13   6       10.52       18.86      9.06 o 
   0 -13   6       85.88       91.00     13.65 o 
   1 -13   6      137.94      159.93     13.30 o 
   2 -13   6        0.89        1.61      4.29 o 
   3 -13   6        8.99       14.80      7.22 o 
   4 -13   6       11.46       15.53      7.28 o 
  -6 -12   6        5.08       10.29      9.80 o 
  -5 -12   6        0.94        4.90      8.08 o 
  -4 -12   6        0.07        0.00      4.41 o 
  -3 -12   6       37.88       32.28      8.16 o 
  -2 -12   6        0.05        1.48      4.03 o 
  -1 -12   6       32.32       36.64      6.42 o 
   0 -12   6       15.23       20.84     15.43 o 
   1 -12   6        4.81        5.68      4.19 o 
   2 -12   6       65.76       66.37      9.80 o 
   3 -12   6      178.81      176.47     19.61 o 
   4 -12   6       12.33       28.14      9.06 o 
   5 -12   6       14.92        9.96      8.69 o 
  -7 -11   6        0.00       13.47     11.51 o 
  -6 -11   6        0.04        6.61      8.82 o 
  -5 -11   6       22.05       14.94      9.06 o 
  -4 -11   6       44.23       20.33     20.57 o 
  -3 -11   6      538.79      280.02    228.02 o 
  -2 -11   6      142.56      142.68     12.36 o 
  -1 -11   6        0.50        3.31      3.88 o 
   0 -11   6        0.19       10.04      5.20 o 
   1 -11   6      796.29      788.90     24.08 o 
   2 -11   6        5.96        3.98      4.67 o 
   3 -11   6       18.68       28.66      8.83 o 
   4 -11   6      127.41      146.85     18.00 o 
   5 -11   6       57.57       65.12     13.11 o 
   6 -11   6       16.07       19.07     11.76 o 
  -7 -10   6        2.16        0.00      7.10 o 
  -6 -10   6        5.18        9.06      8.57 o 
  -5 -10   6      128.84      127.29     14.82 o 
  -4 -10   6       56.24       70.09     11.12 o 
  -3 -10   6       48.67       37.52      8.82 o 
  -2 -10   6      452.12      317.16    109.63 o 
  -1 -10   6      112.29       11.86     18.25 o 
   0 -10   6       20.42       38.92      7.59 o 
   1 -10   6        0.35        1.12      2.81 o 
   2 -10   6     1062.08      996.23     90.01 o 
   3 -10   6       18.22       19.26      6.97 o 
   4 -10   6      100.73       82.65     13.75 o 
   5 -10   6        2.49        0.00     10.29 o 
   6 -10   6        6.46        6.43      5.86 o 
  -8  -9   6       25.73       23.02     12.25 o 
  -7  -9   6       10.94       19.59     11.76 o 
  -6  -9   6       64.03       63.92     18.12 o 
  -5  -9   6       80.39       76.97     11.22 o 
  -4  -9   6      181.91      170.26     15.31 o 
  -3  -9   6       25.49       29.37      6.90 o 
  -2  -9   6      170.08      165.75      9.57 o 
  -1  -9   6      213.30       87.73     61.60 o 
   0  -9   6       48.64       38.70     10.53 o 
   1  -9   6      995.56     1025.45     24.92 o 
   2  -9   6        0.28        5.65      3.92 o 
   3  -9   6      181.06      170.49     14.19 o 
   4  -9   6      157.76      135.01     16.02 o 
   5  -9   6      112.95      102.07     14.89 o 
   6  -9   6        0.00        7.26      5.86 o 
   7  -9   6        0.64        5.51      6.48 o 
  -8  -8   6        1.77        0.00      7.84 o 
  -7  -8   6       16.25       22.29     12.25 o 
  -6  -8   6        8.55        0.98      7.84 o 
  -5  -8   6       33.46       30.40      7.32 o 
  -4  -8   6      241.27      222.11     14.40 o 
  -3  -8   6       94.65       99.40      7.80 o 
  -2  -8   6       23.97       35.04      6.45 o 
  -1  -8   6      696.00      695.08     30.61 o 
   0  -8   6       93.11       99.97      8.59 o 
   1  -8   6        8.22       12.78      4.43 o 
   2  -8   6      919.78      808.24     27.57 o 
   3  -8   6        5.96       10.11      4.99 o 
   4  -8   6       66.61       70.55     11.77 o 
   5  -8   6      124.66      121.60     15.76 o 
   6  -8   6       30.51       42.52     10.22 o 
   7  -8   6        0.01        6.26      6.63 o 
  -8  -7   6        8.48       18.61      9.80 o 
  -7  -7   6       18.18       14.45      9.55 o 
  -6  -7   6       34.61       44.65     17.39 o 
  -5  -7   6       10.04       12.09      4.76 o 
  -4  -7   6       84.90       78.61      9.88 o 
  -3  -7   6      112.93       99.98      7.57 o 
  -2  -7   6       53.79       53.27      7.18 o 
  -1  -7   6      132.96      127.63      9.25 o 
   0  -7   6       83.48       80.52      7.06 o 
   1  -7   6        0.01        0.00      2.88 o 
   2  -7   6       26.26       33.45      7.10 o 
   3  -7   6      166.60      134.57     12.65 o 
   4  -7   6       14.39       20.67      6.71 o 
   5  -7   6        0.49        5.71      5.12 o 
   6  -7   6      230.65      188.55     19.47 o 
   7  -7   6       20.70       14.31      7.65 o 
  -9  -6   6       28.21       38.21     13.23 o 
  -8  -6   6        1.86        4.16      8.33 o 
  -7  -6   6        4.98       11.02      8.82 o 
  -6  -6   6        5.68        6.45      4.03 o 
  -5  -6   6       42.28       41.70      7.84 o 
  -4  -6   6       48.06       56.46      8.05 o 
  -3  -6   6      401.68      350.25     27.94 o 
  -2  -6   6       32.35       41.46      8.20 o 
  -1  -6   6       89.42      109.12      8.00 o 
   0  -6   6      204.86      207.05      8.94 o 
   1  -6   6       45.06       50.01      7.61 o 
   2  -6   6        4.90        6.44      3.37 o 
   3  -6   6      951.03      893.77     36.37 o 
   4  -6   6        3.19        7.23      5.19 o 
   5  -6   6      562.41      547.53     25.54 o 
   6  -6   6      341.90      289.56     22.04 o 
   7  -6   6       37.24       48.62     10.71 o 
   8  -6   6       14.17       18.70      8.48 o 
  -9  -5   6       12.30       11.51      9.80 o 
  -8  -5   6        0.28        9.31      8.08 o 
  -7  -5   6       19.34       33.55     12.00 o 
  -6  -5   6       71.45       71.83     10.67 o 
  -5  -5   6        0.29        2.06      2.94 o 
  -4  -5   6      301.35      280.87     27.81 o 
  -3  -5   6       44.50       47.26      7.10 o 
  -2  -5   6      610.26      593.04     54.74 o 
  -1  -5   6     1176.91     1198.76     43.96 o 
   0  -5   6      478.61      479.58     12.51 o 
   1  -5   6      744.75      796.62     61.60 o 
   2  -5   6        6.77        6.86      5.39 o 
   3  -5   6      262.22      269.48     15.24 o 
   4  -5   6      191.03      180.13     31.47 o 
   5  -5   6       41.80       46.72     10.04 o 
   6  -5   6      112.33       94.15     14.17 o 
   7  -5   6       19.87       24.86      8.31 o 
   8  -5   6        0.05        0.00      5.99 o 
  -9  -4   6       40.23       51.43     14.94 o 
  -8  -4   6        0.15        6.86      9.55 o 
  -7  -4   6       25.73       21.31      9.06 o 
  -6  -4   6       10.92       12.80      4.99 o 
  -5  -4   6      104.51       80.35     11.39 o 
  -4  -4   6      323.07      301.34     20.34 o 
  -3  -4   6       29.62       21.63      3.41 o 
  -2  -4   6       36.21       40.07      6.86 o 
  -1  -4   6       16.74       50.94      9.80 o 
   0  -4   6        0.58        1.50      2.29 o 
   1  -4   6      100.37      105.10      7.92 o 
   2  -4   6       52.02       48.74     11.02 o 
   3  -4   6      175.71      150.73     11.17 o 
   4  -4   6       23.15       26.94      9.80 o 
   5  -4   6      110.99      110.25     13.85 o 
   6  -4   6       54.88       80.55     12.99 o 
   7  -4   6      194.62      195.92     16.80 o 
   8  -4   6       20.01       12.00      9.80 o 
  -9  -3   6       23.29       23.27     10.29 o 
  -8  -3   6        5.34       19.35      9.80 o 
  -7  -3   6       22.31       19.44      8.33 o 
  -6  -3   6        0.88        2.50      3.10 o 
  -5  -3   6       28.90       33.00      4.87 o 
  -4  -3   6      452.84      441.89     19.21 o 
  -3  -3   6      238.59      238.20     14.64 o 
  -2  -3   6      359.01      336.93     19.23 o 
  -1  -3   6       30.21       49.54      3.01 o 
   0  -3   6        4.97        8.07      2.65 o 
   1  -3   6     1532.11     1641.19     73.23 o 
   2  -3   6       16.48       32.33      8.57 o 
   3  -3   6       43.55       49.41      8.21 o 
   4  -3   6      199.42      194.22     17.39 o 
   5  -3   6      139.96      134.95     12.94 o 
   6  -3   6       11.90       10.64      6.05 o 
   7  -3   6        0.18        0.00      4.35 o 
   8  -3   6        0.72       13.96      9.06 o 
  -9  -2   6       13.73       20.33     12.25 o 
  -8  -2   6        0.10        5.14      7.59 o 
  -7  -2   6       31.37       19.23      6.23 o 
  -6  -2   6        2.26        0.00      2.81 o 
  -5  -2   6       58.04       53.04      6.14 o 
  -4  -2   6      486.87      485.80     18.27 o 
  -3  -2   6       90.19      100.25      6.19 o 
  -1  -2   6      474.17      411.71     20.82 o 
   0  -2   6     1100.48     1668.43    132.50 o 
   1  -2   6      129.39      112.03      7.59 o 
   2  -2   6      948.42     1316.66    152.09 o 
   3  -2   6      253.94      251.73     13.50 o 
   4  -2   6      373.05      386.04     17.97 o 
   5  -2   6        0.67       12.00      7.10 o 
   6  -2   6       21.80       20.33     10.78 o 
   7  -2   6        4.24        3.67      7.59 o 
   8  -2   6       29.65       49.96     15.92 o 
  -9  -1   6        1.53        7.84      9.55 o 
  -8  -1   6       36.68       39.68     12.25 o 
  -7  -1   6       67.94       60.96     10.78 o 
  -6  -1   6       55.40       57.02      9.11 o 
  -5  -1   6       51.77       59.28      6.34 o 
  -4  -1   6        0.73        4.36      3.20 o 
  -3  -1   6     1375.24     1360.77     77.82 o 
  -2  -1   6       34.92       55.60      9.80 o 
  -1  -1   6      369.46      418.81     21.06 o 
   0  -1   6        0.77        5.35      1.92 o 
   1  -1   6     3396.36     4200.09    137.28 o 
   2  -1   6      489.63      648.72     28.29 o 
   3  -1   6       91.97       93.23      8.91 o 
   4  -1   6      144.73      181.91     21.68 o 
   5  -1   6      269.29       97.37    104.58 o 
   6  -1   6        0.11        2.59      4.11 o 
   7  -1   6       17.39       12.49      9.55 o 
   8  -1   6        1.26        2.69      8.33 o 
  -9   0   6        0.52        6.86      8.08 o 
  -8   0   6       36.22       29.88     11.27 o 
  -7   0   6       42.38       34.25      7.53 o 
  -6   0   6      141.99      125.07      8.72 o 
  -5   0   6      155.18      151.67      8.48 o 
  -4   0   6     3711.06     3772.42    156.08 o 
  -3   0   6        2.48        4.29      1.60 o 
  -1   0   6      300.37      293.17     17.88 o 
   0   0   6      139.03      164.54      7.27 o 
   1   0   6      127.12      128.75      8.06 o 
   2   0   6     3637.30     4373.70    142.42 o 
   3   0   6      130.87      118.19      9.18 o 
   4   0   6      164.83       73.72     63.43 o 
   5   0   6        0.07        3.34      3.41 o 
   6   0   6        9.43       38.94     12.25 o 
   7   0   6        0.19        2.94      7.10 o 
   8   0   6        5.31       10.53      9.06 o 
  -9   1   6        0.17        6.61      8.57 o 
  -8   1   6        1.56        4.46      4.59 o 
  -7   1   6      303.35      289.75     15.93 o 
  -6   1   6      331.83      270.02     12.25 o 
  -5   1   6      114.07      118.84      7.66 o 
  -4   1   6      947.03      921.88     59.98 o 
  -3   1   6      617.86      620.61     48.13 o 
  -2   1   6      170.42      232.98     15.92 o 
  -1   1   6      430.25      451.92     16.90 o 
   0   1   6      809.57     1041.36     36.49 o 
   1   1   6     3049.14     4018.06     43.41 o 
   3   1   6        4.98        4.77      6.61 o 
   4   1   6      103.02      169.78     34.78 o 
   5   1   6      152.23      132.82     11.64 o 
   6   1   6        2.52       20.33      9.55 o 
   7   1   6       37.55       38.70     13.47 o 
   8   1   6       20.28       23.02     11.02 o 
  -9   2   6        7.61        8.57      8.57 o 
  -8   2   6        0.05        2.46      5.39 o 
  -7   2   6        0.07        2.12      3.35 o 
  -6   2   6       15.01       14.14      4.09 o 
  -5   2   6       38.45       20.91     11.81 o 
  -4   2   6        1.61        8.82      4.90 o 
  -3   2   6     1401.91     1346.89     72.47 o 
  -2   2   6      734.71      814.43     23.86 o 
  -1   2   6     1689.98     1387.03     56.94 o 
   0   2   6       15.50        7.80      6.37 o 
   1   2   6      111.83      118.24      7.94 o 
   2   2   6      799.38      770.30     71.64 o 
   3   2   6      388.04      407.38     16.41 o 
   4   2   6        8.80       13.96      4.62 o 
   5   2   6      155.91      143.43     11.73 o 
   6   2   6       83.22       94.54     19.35 o 
   7   2   6        7.70        5.63      8.57 o 
   8   2   6       15.54       25.96     11.27 o 
  -9   3   6        4.41       20.08     10.29 o 
  -8   3   6        5.16        9.44      3.98 o 
  -7   3   6        0.15        1.29      3.03 o 
  -6   3   6       28.57       36.73      6.14 o 
  -5   3   6      183.92      198.85     11.37 o 
  -4   3   6      200.14      239.75     20.03 o 
  -3   3   6      433.99      392.00     11.54 o 
  -2   3   6      894.67      779.71     19.34 o 
  -1   3   6        4.52        1.69      2.45 o 
   0   3   6     2294.80     2436.54    357.46 o 
   1   3   6      839.06      865.33     27.55 o 
   2   3   6       66.80       86.56     74.09 o 
   3   3   6        6.77       10.00      3.62 o 
   5   3   6        0.11       12.98      7.35 o 
   6   3   6       47.29       59.76     15.43 o 
   7   3   6        5.07        9.55      9.06 o 
   8   3   6        0.16        0.00      7.35 o 
  -8   4   6        2.58       10.18      6.15 o 
  -7   4   6       41.98       22.99     18.71 o 
  -6   4   6      579.42      465.03     16.76 o 
  -5   4   6       14.38       21.98      4.55 o 
  -4   4   6       51.24       48.29      5.97 o 
  -3   4   6      120.69      104.11      5.63 o 
  -2   4   6        6.19       10.53      4.90 o 
  -1   4   6      597.68      548.68     17.63 o 
   0   4   6      910.01      949.21    164.22 o 
   1   4   6      329.04      358.15     31.84 o 
   2   4   6        9.20       34.53      8.57 o 
   3   4   6      313.92      288.15     27.80 o 
   4   4   6       47.32       96.88     24.00 o 
   5   4   6      203.05      169.97     20.08 o 
   6   4   6       53.11       72.01     18.37 o 
   7   4   6       15.83       16.16      9.31 o 
   8   4   6        0.08        9.31      9.31 o 
  -8   5   6       16.00       20.79      7.84 o 
  -7   5   6        2.48        2.52      4.64 o 
  -6   5   6        2.67        6.63      4.17 o 
  -5   5   6      147.32       99.39     40.90 o 
  -4   5   6      551.57      500.03     22.55 o 
  -3   5   6      366.45      393.78     10.31 o 
  -2   5   6       55.66       45.03      4.13 o 
  -1   5   6       22.46       15.16      4.35 o 
   0   5   6      391.86      410.61     58.17 o 
   1   5   6      562.42      402.36     16.33 o 
   2   5   6        0.47        3.49      3.00 o 
   3   5   6       82.86       93.17     15.31 o 
   4   5   6     2925.19     2661.78     75.19 o 
   5   5   6       14.47       26.21     11.27 o 
   6   5   6        0.76        1.47      6.86 o 
   7   5   6        8.34        3.18      7.84 o 
   8   5   6        1.79        6.12      7.59 o 
  -9   6   6        0.42        1.71     10.53 o 
  -8   6   6        4.35        9.64      6.49 o 
  -7   6   6        7.49       15.67      6.28 o 
  -6   6   6        3.09       17.82      5.99 o 
  -5   6   6       62.80       46.08      8.89 o 
  -4   6   6       75.64       52.81     37.11 o 
  -3   6   6        6.52        0.00      1.70 o 
  -2   6   6      317.61      317.97     15.79 o 
  -1   6   6       41.20       40.20      7.11 o 
   0   6   6        5.28        6.64      3.92 o 
   1   6   6       76.64       21.84     35.76 o 
   2   6   6        0.01        5.86      6.00 o 
   3   6   6      107.87      108.21     10.37 o 
   4   6   6        3.06       11.76      8.08 o 
   5   6   6      194.98      193.73     26.70 o 
   6   6   6        1.45        0.24      6.86 o 
   7   6   6       53.67       40.66     14.94 o 
  -8   7   6       25.13       25.10      8.02 o 
  -7   7   6        7.69       14.59      9.06 o 
  -6   7   6        0.06        2.52      4.67 o 
  -5   7   6       12.15       16.04      6.21 o 
  -4   7   6      111.72       97.85      9.80 o 
  -3   7   6       58.85       66.62     15.18 o 
  -2   7   6      183.78      164.94     12.12 o 
  -1   7   6      856.02      730.70     26.45 o 
   0   7   6       70.19       65.14      9.24 o 
   1   7   6       42.09       27.07     16.04 o 
   2   7   6        1.79        2.57      3.29 o 
   3   7   6      216.13      170.71     19.59 o 
   4   7   6       46.06       40.41     13.47 o 
   5   7   6        8.95       12.98      9.06 o 
   6   7   6       24.46       12.25      9.06 o 
   7   7   6       20.00       32.33     12.49 o 
  -8   8   6        5.83       18.28      8.13 o 
  -7   8   6       21.58       35.86      9.87 o 
  -6   8   6        3.24        5.56      5.53 o 
  -5   8   6        3.11        6.97      4.59 o 
  -4   8   6        0.04        0.55      2.99 o 
  -3   8   6      157.32      146.95     22.29 o 
  -2   8   6       17.23       18.49      5.96 o 
  -1   8   6       66.92       90.78     11.39 o 
   0   8   6        1.68        0.00      2.47 o 
   1   8   6       73.77       73.85     10.12 o 
   2   8   6      288.63      241.43     23.02 o 
   3   8   6        7.22       14.45      8.33 o 
   4   8   6        2.18        1.96      6.12 o 
   5   8   6       25.19       24.98     11.51 o 
   6   8   6        0.27        1.96      6.61 o 
   7   8   6        0.80        0.98      8.33 o 
  -8   9   6       26.59       37.04     13.23 o 
  -7   9   6       36.78       42.65     10.37 o 
  -6   9   6        0.00        6.30      6.57 o 
  -5   9   6      125.18      125.06     15.89 o 
  -4   9   6        2.19        0.57      3.28 o 
  -3   9   6        0.01        1.02      4.07 o 
  -2   9   6        5.09        4.53      4.15 o 
  -1   9   6       81.67       88.98     11.79 o 
   0   9   6        6.87       10.28      6.00 o 
   1   9   6       58.62       70.20     10.29 o 
   2   9   6        9.62       10.53      6.86 o 
   3   9   6        3.29        7.59      6.12 o 
   4   9   6      212.86      188.10     23.02 o 
   5   9   6       26.59       26.70     10.78 o 
   6   9   6        0.01        8.08      7.59 o 
  -7  10   6        3.00        7.31      6.57 o 
  -6  10   6        0.15        0.00      5.34 o 
  -5  10   6       51.74       80.52     13.80 o 
  -4  10   6       40.11       41.27      7.98 o 
  -3  10   6       27.03       27.20      6.97 o 
  -2  10   6        8.26       21.52      6.57 o 
  -1  10   6       44.05       36.88      8.54 o 
   0  10   6        9.71       17.83      6.98 o 
   1  10   6        0.01        1.49      3.72 o 
   2  10   6      142.61      129.07     21.55 o 
   3  10   6       25.02       28.90     12.00 o 
   4  10   6       11.70        3.18      7.59 o 
   5  10   6        0.61        0.00      6.61 o 
   6  10   6        0.40        3.43      8.57 o 
  -6  11   6       65.14       59.67     12.34 o 
  -5  11   6       35.83       38.81      9.70 o 
  -4  11   6       18.89       30.46      7.02 o 
  -3  11   6      101.21      107.72     15.09 o 
  -2  11   6       21.51       25.25      7.11 o 
  -1  11   6        9.28       21.10      6.57 o 
   0  11   6       72.88       69.79     11.43 o 
   1  11   6       77.54       72.99     18.12 o 
   2  11   6        0.83        0.24      4.90 o 
   3  11   6       79.29       68.82     18.12 o 
   4  11   6        2.70        5.88      7.84 o 
   5  11   6       10.62       20.82      9.80 o 
  -6  12   6       15.02       28.80      9.24 o 
  -5  12   6        6.87        0.10      4.87 o 
  -4  12   6        3.32        7.01      4.99 o 
  -3  12   6       43.83       41.46     12.98 o 
  -2  12   6        0.82       11.42      5.24 o 
  -1  12   6        0.54        5.92      6.25 o 
   0  12   6       12.36       14.52      8.69 o 
   1  12   6        0.08        0.00      6.12 o 
   2  12   6       21.87       15.92     10.29 o 
   3  12   6       56.51       91.60     21.80 o 
   4  12   6        6.17        7.59      7.35 o 
  -5  13   6       25.62       33.77      7.04 o 
  -4  13   6        0.04        0.00      4.39 o 
  -3  13   6      111.47      118.19     17.49 o 
  -2  13   6       40.19       34.97      9.18 o 
  -1  13   6       55.21       56.42     11.64 o 
   0  13   6       27.30       33.80     12.25 o 
   1  13   6        0.01        0.00      6.12 o 
   2  13   6        0.32        0.00      7.10 o 
   3  13   6       36.85       42.13     13.96 o 
  -3  14   6        0.06       18.86      9.31 o 
  -2  14   6       40.45       40.55     10.24 o 
  -1  14   6       39.25       43.02     10.55 o 
   0  14   6        0.90       15.43      9.31 o 
   1  14   6       18.30       32.08     13.47 o 
   2  14   6        2.78       10.29      8.57 o 
  -1 -15   7       11.02       33.55     12.74 o 
   0 -15   7        1.55        7.61      6.29 o 
   1 -15   7       83.07       99.53     13.13 o 
  -1 -14   7       91.07      149.89     24.74 o 
   0 -14   7       86.29      108.60     12.80 o 
   1 -14   7        0.52        0.00      4.47 o 
   2 -14   7       11.07       20.99      8.12 o 
   3 -14   7       15.99       18.28      8.09 o 
  -5 -13   7       24.09       26.94     13.47 o 
  -4 -13   7       81.21      101.89     21.80 o 
  -3 -13   7       35.24       56.09     15.67 o 
  -2 -13   7        9.89       21.53     11.02 o 
  -1 -13   7        0.92        0.94      4.88 o 
   0 -13   7       11.67       18.96      6.07 o 
   1 -13   7       16.94       35.58      7.56 o 
   2 -13   7        5.24       14.32     10.16 o 
   3 -13   7        0.92        5.16      6.17 o 
   4 -13   7        4.84        5.25      6.38 o 
  -6 -12   7       14.15       23.76     12.74 o 
  -5 -12   7        2.03        3.43      8.33 o 
  -4 -12   7        3.66       17.63      9.80 o 
  -3 -12   7        3.61        8.57      7.84 o 
  -2 -12   7        0.04        4.78      4.16 o 
  -1 -12   7       76.47       29.50     40.41 o 
   0 -12   7      322.81      309.55     15.60 o 
   1 -12   7        1.98        9.09      4.85 o 
   2 -12   7       85.83       95.86     14.46 o 
   3 -12   7      209.97      218.35     17.95 o 
   4 -12   7       15.56       37.22      9.41 o 
   5 -12   7        3.16       13.15      5.80 o 
  -6 -11   7        0.01        0.00      6.86 o 
  -5 -11   7       42.08       61.23     16.41 o 
  -4 -11   7        7.38        9.55      8.33 o 
  -3 -11   7      127.44      130.38     14.12 o 
  -2 -11   7      230.61      230.51     15.39 o 
  -1 -11   7       22.42        8.08      4.33 o 
   0 -11   7      104.90      130.50     11.67 o 
   1 -11   7       94.09       92.74     10.64 o 
   2 -11   7       52.18       43.81     13.35 o 
   3 -11   7        2.96        4.50      5.26 o 
   4 -11   7       48.27       57.59     11.77 o 
   5 -11   7       10.02        9.91      6.63 o 
  -7 -10   7        0.25        0.00      7.35 o 
  -6 -10   7        5.67       15.18     10.78 o 
  -5 -10   7      195.45      181.48     26.94 o 
  -4 -10   7        0.00        2.69      6.37 o 
  -3 -10   7      134.70      127.83     12.27 o 
  -2 -10   7       33.82       34.05      6.00 o 
  -1 -10   7        1.00        0.00      4.90 o 
   0 -10   7      124.67      136.53     10.62 o 
   1 -10   7       22.24       30.32      6.30 o 
   2 -10   7      115.05      116.13     14.57 o 
   3 -10   7       19.59       24.62      7.60 o 
   4 -10   7       37.24       42.49     12.37 o 
   5 -10   7       16.28       25.13      9.67 o 
   6 -10   7        5.27        9.81      6.80 o 
  -7  -9   7        9.60       12.49     10.04 o 
  -6  -9   7        2.93        0.00      6.37 o 
  -5  -9   7      140.20      146.95     24.25 o 
  -4  -9   7      100.29      102.62     19.59 o 
  -3  -9   7        7.05       16.07      6.00 o 
  -2  -9   7       78.18       93.32     10.10 o 
  -1  -9   7      568.18      577.39     21.79 o 
   0  -9   7       71.72       75.00     11.10 o 
   1  -9   7       17.54       21.69      5.18 o 
   2  -9   7      322.37      310.74     18.32 o 
   3  -9   7        3.45        1.06      4.59 o 
   4  -9   7      279.01      253.54     39.31 o 
   5  -9   7       99.74       74.35     13.21 o 
   6  -9   7        7.73        3.75      5.93 o 
  -8  -8   7        6.70       13.47     10.04 o 
  -7  -8   7        0.79        0.00      6.61 o 
  -6  -8   7       16.54       30.12     12.49 o 
  -5  -8   7       20.37       31.84     11.76 o 
  -4  -8   7       51.16       60.25     14.45 o 
  -3  -8   7        1.66        2.02      2.47 o 
  -2  -8   7      140.79      143.08     16.16 o 
  -1  -8   7      432.11      409.42     17.33 o 
   0  -8   7      118.32      123.08      8.40 o 
   1  -8   7        3.85        0.43      5.51 o 
   2  -8   7       19.12       22.31     12.37 o 
   3  -8   7      280.91      268.13     17.14 o 
   4  -8   7        1.95        0.38      4.32 o 
   5  -8   7      157.81      143.69     17.37 o 
   6  -8   7        1.14        8.55      6.23 o 
   7  -8   7        9.76       19.92      7.44 o 
  -8  -7   7       22.67       18.61     10.29 o 
  -7  -7   7        0.49        0.00      6.86 o 
  -6  -7   7       13.23       23.27     10.53 o 
  -5  -7   7       11.10       22.04      9.80 o 
  -4  -7   7       12.08        4.90      5.39 o 
  -3  -7   7      367.28      336.78     28.12 o 
  -2  -7   7       21.79       32.37      5.88 o 
  -1  -7   7      360.73      343.28     14.99 o 
   0  -7   7       99.92      101.77      7.34 o 
   1  -7   7       41.78       56.59      8.68 o 
   2  -7   7      291.06      262.29     24.98 o 
   3  -7   7       67.12       72.18     10.98 o 
   4  -7   7      136.74      145.36     16.01 o 
   5  -7   7       96.02      118.41     15.46 o 
   6  -7   7        7.90        6.12      5.89 o 
   7  -7   7        9.75       11.86      8.94 o 
  -8  -6   7        3.34       15.18      9.31 o 
  -7  -6   7       20.10       12.00      9.06 o 
  -6  -6   7       27.26       19.59     10.04 o 
  -5  -6   7        2.84        0.73      5.14 o 
  -4  -6   7        9.10        9.31      3.17 o 
  -3  -6   7        0.16        0.47      2.16 o 
  -2  -6   7      154.49      138.32     17.39 o 
  -1  -6   7       50.04       37.23      9.80 o 
   0  -6   7      282.70      287.77     13.22 o 
   1  -6   7       11.58       13.76      4.81 o 
   2  -6   7      522.37      471.44     30.86 o 
   3  -6   7      161.52      153.51     13.41 o 
   4  -6   7      133.11      134.97     14.79 o 
   5  -6   7       69.51       59.01     11.68 o 
   6  -6   7        0.10       10.92      5.88 o 
   7  -6   7        1.14        2.69      6.58 o 
  -9  -5   7        9.55       11.51      9.06 o 
  -8  -5   7        0.18        1.47      6.37 o 
  -7  -5   7       62.10       80.33     19.35 o 
  -6  -5   7      175.13      158.71     24.74 o 
  -5  -5   7        0.25        2.45      5.39 o 
  -4  -5   7       46.87       48.82      6.37 o 
  -3  -5   7      567.65      490.85     31.30 o 
  -2  -5   7     1400.76     1394.85    123.19 o 
  -1  -5   7       31.65       44.27      4.39 o 
   0  -5   7       21.34       16.11      4.39 o 
   1  -5   7       18.76       27.80      6.74 o 
   2  -5   7      351.41      423.70     93.44 o 
   3  -5   7       18.06       14.15      5.44 o 
   4  -5   7     1016.18      941.51     74.21 o 
   5  -5   7      892.79      804.75     46.17 o 
   6  -5   7      109.80      106.23     15.14 o 
   7  -5   7       33.07       44.23     10.13 o 
   8  -5   7        0.47        1.52      6.34 o 
  -9  -4   7        1.95        7.10      6.37 o 
  -8  -4   7        3.55       13.47      8.82 o 
  -7  -4   7       32.21       43.35     12.74 o 
  -6  -4   7      279.87      251.29     24.74 o 
  -5  -4   7       32.33       45.10      7.22 o 
  -4  -4   7      214.84      215.67      9.84 o 
  -3  -4   7      134.69      149.03      7.02 o 
  -2  -4   7      928.75      926.46     68.94 o 
  -1  -4   7     1059.53     1079.23     53.76 o 
   0  -4   7       84.40      109.90     12.98 o 
   1  -4   7        4.63        4.80      3.00 o 
   2  -4   7       49.74       36.98     10.29 o 
   3  -4   7     1411.84     1515.56     48.74 o 
   4  -4   7      234.46      242.09     47.39 o 
   5  -4   7      105.85      117.64     14.28 o 
   6  -4   7        2.30        2.52      5.45 o 
   7  -4   7        4.98       15.31      7.10 o 
   8  -4   7       61.60       68.58     19.84 o 
  -9  -3   7        0.01        0.00      7.10 o 
  -8  -3   7        4.25        9.06      9.31 o 
  -7  -3   7       21.86       25.96     10.53 o 
  -6  -3   7        1.35        0.24      5.14 o 
  -5  -3   7       59.96       62.95      8.70 o 
  -4  -3   7      109.51      117.26      6.90 o 
  -3  -3   7     1204.28     1099.06     52.38 o 
  -2  -3   7      934.62     1020.24     15.04 o 
  -1  -3   7      724.03      703.99     31.84 o 
   0  -3   7      240.92      355.74     58.78 o 
   1  -3   7      149.55      139.37      8.94 o 
   2  -3   7       29.74       73.38     20.33 o 
   3  -3   7       23.00       30.74      6.87 o 
   4  -3   7      488.75      445.65     20.35 o 
   5  -3   7        0.33        3.44      3.81 o 
   6  -3   7        8.37       14.88      5.93 o 
   7  -3   7        1.95        4.79      5.28 o 
   8  -3   7        3.62       18.12     10.29 o 
  -9  -2   7        0.39        0.00      7.10 o 
  -8  -2   7        1.06        9.06      8.82 o 
  -7  -2   7        6.68        3.92      6.86 o 
  -6  -2   7      184.72      176.83     19.84 o 
  -5  -2   7       49.41       54.39      6.19 o 
  -4  -2   7      141.00      161.98     12.97 o 
  -3  -2   7        0.90        1.34      1.25 o 
  -2  -2   7      953.92     1216.02     38.45 o 
  -1  -2   7      201.11      205.98     16.41 o 
   0  -2   7      115.79      137.71     11.27 o 
   1  -2   7      278.35      283.54     26.94 o 
   2  -2   7      386.16      543.75     21.68 o 
   3  -2   7      502.17      456.29     20.45 o 
   4  -2   7       31.30       34.72      7.64 o 
   5  -2   7        5.91        1.50      3.52 o 
   6  -2   7       24.21       20.49      7.19 o 
   7  -2   7       64.05       64.66     17.39 o 
   8  -2   7        5.64       16.65     11.27 o 
  -9  -1   7        4.80        9.80      7.84 o 
  -8  -1   7       15.34       17.39      9.55 o 
  -7  -1   7       24.53       27.43     11.02 o 
  -6  -1   7       64.73       73.09     11.63 o 
  -5  -1   7        1.64        3.60      2.23 o 
  -4  -1   7      191.40      196.26     21.90 o 
  -3  -1   7      535.53      505.06     20.56 o 
  -1  -1   7        0.67        4.65      3.92 o 
   0  -1   7     1062.61     1378.93     44.33 o 
   1  -1   7     5714.10     6706.61    139.85 o 
   2  -1   7       45.32       83.95     21.92 o 
   3  -1   7        2.61        8.32      3.62 o 
   4  -1   7      142.32      119.95     11.22 o 
   5  -1   7        7.37        9.88      6.98 o 
   6  -1   7      159.65      170.70     14.85 o 
   7  -1   7       34.21       12.00      9.31 o 
   8  -1   7        1.36        4.16      8.08 o 
  -9   0   7       52.63       71.76     17.88 o 
  -8   0   7        9.85       13.47      9.06 o 
  -7   0   7       49.49       48.49     13.23 o 
  -6   0   7       24.80       21.80      6.31 o 
  -5   0   7      122.58      117.98      7.56 o 
  -4   0   7     1230.92     1177.05     82.37 o 
  -3   0   7      194.58      206.57     19.82 o 
  -1   0   7      807.88      873.38     33.06 o 
   0   0   7        6.73        2.95      2.01 o 
   1   0   7        0.59       17.24      4.41 o 
   3   0   7        4.77        9.89      4.29 o 
   4   0   7      131.68      136.88     24.12 o 
   5   0   7       59.87       66.83     10.35 o 
   6   0   7       93.58       98.95     20.33 o 
   7   0   7      139.14      113.40     22.78 o 
   8   0   7        2.04        4.16      8.57 o 
  -9   1   7        2.08       12.98      8.08 o 
  -8   1   7       39.53       63.68     15.92 o 
  -7   1   7      161.70      135.97     12.88 o 
  -6   1   7       54.75       66.40      7.58 o 
  -5   1   7        8.58        5.91      4.09 o 
  -4   1   7     1793.50     1817.92    112.83 o 
  -3   1   7      145.49      166.79     14.70 o 
  -2   1   7      444.65      405.65     18.98 o 
  -1   1   7       49.58       32.77      6.12 o 
   0   1   7      197.49      275.00     28.29 o 
   1   1   7        6.27       17.49      5.39 o 
   3   1   7        1.30        2.35      2.93 o 
   4   1   7      142.76      146.27     16.90 o 
   5   1   7      113.19      107.70     12.30 o 
   6   1   7       18.26       52.17     14.21 o 
   7   1   7       83.41       94.05     21.80 o 
   8   1   7       49.64       29.15     13.23 o 
  -9   2   7       11.47       15.67     10.04 o 
  -8   2   7       24.22       16.90     10.04 o 
  -7   2   7       27.18       34.40      7.27 o 
  -6   2   7      248.36      194.54     14.22 o 
  -5   2   7        1.93        0.99      2.27 o 
  -4   2   7       64.11       65.79      6.41 o 
  -3   2   7       43.36       48.78      5.07 o 
  -2   2   7      158.70      383.05     23.27 o 
  -1   2   7      270.79      216.72      9.49 o 
   0   2   7      959.33     1070.46     74.82 o 
   1   2   7      117.86       91.97      8.05 o 
   2   2   7      391.18      395.20     16.00 o 
   3   2   7       59.55       19.59     23.27 o 
   4   2   7       20.25       37.24      6.59 o 
   5   2   7        1.54        2.69      5.88 o 
   6   2   7       90.53       90.86     20.08 o 
   7   2   7       15.42       24.25     12.25 o 
   8   2   7        8.04       33.31     13.23 o 
  -8   3   7       58.82       75.29     11.92 o 
  -7   3   7       10.50        2.43      9.55 o 
  -6   3   7       12.87       19.35      4.51 o 
  -5   3   7        0.09        5.48      2.70 o 
  -4   3   7       64.50       79.52     10.95 o 
  -3   3   7       49.16       43.24      5.15 o 
  -2   3   7      236.67      213.54     10.55 o 
  -1   3   7       20.76       36.25      5.52 o 
   0   3   7       11.86       23.33      7.10 o 
   1   3   7     1294.42     1255.46     34.53 o 
   2   3   7        5.55       44.00      6.75 o 
   3   3   7       14.24       11.60      4.29 o 
   4   3   7      290.32      280.90     15.38 o 
   5   3   7       22.70       24.98      9.80 o 
   6   3   7       37.68       39.19     13.72 o 
   7   3   7        2.96        5.88      8.57 o 
   8   3   7        4.30        3.67     10.04 o 
  -8   4   7        6.79        6.12      9.55 o 
  -7   4   7       27.12       47.76     14.70 o 
  -6   4   7        0.21        4.29      3.49 o 
  -5   4   7        6.64        5.66      3.02 o 
  -4   4   7      114.41      107.08     12.46 o 
  -3   4   7      474.67      450.43     11.18 o 
  -2   4   7      175.63      166.42     10.29 o 
  -1   4   7       48.54       33.08      6.25 o 
   0   4   7       61.52       59.86      8.69 o 
   1   4   7       13.62       20.88      5.36 o 
   2   4   7      162.67       76.95     88.17 o 
   3   4   7        5.80        5.71      3.62 o 
   4   4   7       28.56       26.88      6.47 o 
   5   4   7       78.32       74.46     17.39 o 
   6   4   7       25.07       33.06     12.74 o 
   7   4   7        7.90        1.47      6.61 o 
  -8   5   7        3.01        0.24      9.31 o 
  -7   5   7       48.79       61.92     12.00 o 
  -6   5   7       41.82       33.64      7.65 o 
  -5   5   7        0.01        5.86      4.11 o 
  -4   5   7      162.34      176.10     15.67 o 
  -3   5   7        1.72        1.08      2.05 o 
  -2   5   7       19.98       27.29      6.23 o 
  -1   5   7      171.76      147.44     12.12 o 
   0   5   7       28.45       22.15      5.23 o 
   1   5   7       50.68       45.93      7.71 o 
   2   5   7        3.78       25.23      8.57 o 
   3   5   7      496.77      410.89     18.24 o 
   4   5   7       65.97       97.72     18.61 o 
   5   5   7       50.72       58.54     16.65 o 
   6   5   7       91.99      102.13     22.04 o 
   7   5   7        4.44        8.08      8.57 o 
  -8   6   7        0.85        0.00      8.08 o 
  -7   6   7        2.87        0.00      4.35 o 
  -6   6   7       48.52       33.24      8.06 o 
  -5   6   7       77.02       89.55     12.10 o 
  -4   6   7      634.79      628.24     50.33 o 
  -3   6   7       26.90       37.72      6.03 o 
  -2   6   7      146.76      142.47     14.57 o 
  -1   6   7       88.59       96.97     10.70 o 
   0   6   7       71.01       70.79      9.23 o 
   1   6   7       40.70       40.63     10.65 o 
   2   6   7       24.84       30.14      6.97 o 
   3   6   7      544.53      476.06     27.68 o 
   4   6   7       32.47       32.08     10.78 o 
   5   6   7       53.42       34.29     13.23 o 
   6   6   7       42.33       60.98     16.90 o 
   7   6   7        2.38       12.00      8.08 o 
  -8   7   7        7.15       12.74     10.53 o 
  -7   7   7        1.32        2.94      5.59 o 
  -6   7   7       33.46       48.68     21.92 o 
  -5   7   7       20.89        6.58     11.88 o 
  -4   7   7       14.42        2.86      5.52 o 
  -3   7   7      120.61      148.67     22.78 o 
  -2   7   7        3.92        4.43      3.99 o 
  -1   7   7       21.85       27.67      6.49 o 
   0   7   7      206.59      182.72     31.47 o 
   1   7   7      198.14      110.61     47.02 o 
   2   7   7      130.96      119.17     12.44 o 
   3   7   7       61.40       64.41     15.43 o 
   4   7   7        2.53        6.61      7.59 o 
   5   7   7       24.43       21.06     10.53 o 
   6   7   7       34.93       24.00     11.27 o 
   7   7   7        2.38        5.14      7.10 o 
  -8   8   7        1.91        1.47      8.57 o 
  -7   8   7        2.97        7.08      6.00 o 
  -6   8   7       41.94       34.42      8.64 o 
  -5   8   7       83.70       73.58     11.85 o 
  -4   8   7       11.92        8.42      3.89 o 
  -3   8   7      111.98      132.16     21.31 o 
  -2   8   7      159.06      149.80     12.74 o 
  -1   8   7        3.60        5.60      3.62 o 
   0   8   7        3.55       12.96      5.11 o 
   1   8   7        1.78        3.80      6.37 o 
   2   8   7       12.14       21.59      6.05 o 
   3   8   7        0.74        2.20      5.63 o 
   4   8   7        0.06        0.00      5.14 o 
   5   8   7        0.33        3.67      7.10 o 
   6   8   7       32.50       36.00     12.74 o 
  -7   9   7       11.16        5.69      7.04 o 
  -6   9   7       49.76       55.95     11.51 o 
  -5   9   7        8.68        4.43      5.61 o 
  -4   9   7       27.33       27.08      5.90 o 
  -3   9   7        4.59        6.18      5.14 o 
  -2   9   7       34.23       34.06      8.57 o 
  -1   9   7        8.35        3.64      4.16 o 
   0   9   7       22.24       27.55      7.19 o 
   1   9   7      302.90      208.63     35.39 o 
   2   9   7        0.05        0.00      4.90 o 
   3   9   7       37.51       40.41     13.72 o 
   4   9   7      113.65      117.56     23.02 o 
   5   9   7       12.12        8.08      9.06 o 
   6   9   7        0.01        8.33      8.08 o 
  -7  10   7        0.15        0.00      5.53 o 
  -6  10   7        4.94       12.07      7.83 o 
  -5  10   7      194.14      209.43     26.94 o 
  -4  10   7       28.40       44.50      8.03 o 
  -3  10   7       68.34       77.53     12.53 o 
  -2  10   7       22.09       33.67      8.35 o 
  -1  10   7      159.49      164.40     18.37 o 
   0  10   7       69.36       64.13     10.87 o 
   1  10   7       30.72       28.07      9.31 o 
   2  10   7      132.69      154.54     24.00 o 
   3  10   7        8.87       13.23      8.82 o 
   4  10   7       15.65        8.33      8.33 o 
   5  10   7        0.40        4.90      6.61 o 
  -6  11   7       50.47       64.30     12.63 o 
  -5  11   7       78.15       84.41     12.25 o 
  -4  11   7      106.64      136.27     14.09 o 
  -3  11   7        8.33       13.34      6.63 o 
  -2  11   7       23.78       25.34      7.92 o 
  -1  11   7       16.52       14.42      6.86 o 
   0  11   7       71.70       74.82     12.03 o 
   1  11   7        8.64       14.94      8.57 o 
   2  11   7       27.01       17.14      9.06 o 
   3  11   7        0.01        7.35      8.08 o 
   4  11   7       40.01       52.90     16.90 o 
   5  11   7       62.22       72.99     20.82 o 
  -5  12   7       17.10       16.06      6.41 o 
  -4  12   7        2.41        8.43      5.10 o 
  -3  12   7       22.84       32.77     10.47 o 
  -2  12   7       31.89       39.17     10.11 o 
  -1  12   7        0.11        7.91      6.37 o 
   0  12   7       11.78       15.33      8.82 o 
   1  12   7        0.62        0.00      6.12 o 
   2  12   7      122.12       96.99     21.55 o 
   3  12   7        5.59       17.88     10.04 o 
   4  12   7        5.20       17.14      9.06 o 
  -4  13   7        2.91        6.03      5.50 o 
  -3  13   7       30.39       45.17     11.17 o 
  -2  13   7        7.63        3.67      5.88 o 
  -1  13   7       24.64       17.50     13.84 o 
   0  13   7        8.12       30.12     12.00 o 
   1  13   7        0.17        0.00      5.63 o 
   2  13   7        9.71       14.45      9.55 o 
   3  13   7        7.34       12.00      9.55 o 
  -3  14   7        3.80        0.49      7.84 o 
  -2  14   7        5.60        1.12      6.74 o 
  -1  14   7       55.86       64.48     12.44 o 
   0  14   7        1.06        5.14      8.08 o 
   1  14   7        1.05        0.00      7.10 o 
  -3 -14   8        8.42       16.41     10.29 o 
   0 -14   8        7.69       15.43     11.02 o 
   1 -14   8        0.94        3.93      5.21 o 
   2 -14   8        2.74        9.38      5.99 o 
  -4 -13   8       83.79       69.31     18.37 o 
  -3 -13   8       18.79       29.39     12.49 o 
  -2 -13   8       16.60       15.18      8.57 o 
   0 -13   8        0.54        5.55      4.58 o 
   1 -13   8        1.41        0.00      4.14 o 
   2 -13   8       12.85       29.80      9.21 o 
   3 -13   8        5.23       11.67      7.25 o 
  -5 -12   8        0.11        0.00      7.59 o 
  -4 -12   8        0.73        1.71      6.86 o 
  -3 -12   8        9.59       21.06      9.55 o 
  -2 -12   8       34.80       43.35     13.72 o 
  -1 -12   8       82.83       69.56     15.43 o 
   0 -12   8       43.61       64.41      8.89 o 
   1 -12   8       43.23       55.97      8.99 o 
   2 -12   8       36.18       40.98     11.63 o 
   3 -12   8      148.91      137.53     17.49 o 
   4 -12   8        2.59        0.00      5.36 o 
  -6 -11   8        5.60        2.69      7.35 o 
  -5 -11   8       51.14       49.23     15.92 o 
  -4 -11   8        0.00        0.00      6.61 o 
  -3 -11   8       35.42       48.25     14.45 o 
  -2 -11   8       55.34       47.51     13.96 o 
  -1 -11   8       41.45       61.72     15.43 o 
   0 -11   8       97.48      109.57     10.93 o 
   1 -11   8       13.97       11.18      5.47 o 
   2 -11   8      148.67      142.55     16.70 o 
   3 -11   8       17.47        9.24      6.57 o 
   4 -11   8       22.18       25.54      8.74 o 
   5 -11   8        8.78        9.61      7.60 o 
  -7 -10   8        6.22        5.63     10.04 o 
  -6 -10   8        1.51        6.12      7.84 o 
  -5 -10   8       56.97       72.50     19.35 o 
  -4 -10   8       86.03       95.27     20.08 o 
  -3 -10   8       12.20       13.23      9.06 o 
  -2 -10   8        6.10        7.84      6.61 o 
  -1 -10   8        3.29       11.02      6.86 o 
   0 -10   8      488.48      438.52     20.18 o 
   1 -10   8       67.15       87.49     12.29 o 
   2 -10   8        0.50        4.23      6.12 o 
   3 -10   8       90.50       90.48     13.76 o 
   4 -10   8       36.52       41.28     10.47 o 
   5 -10   8       16.28       13.02      9.80 o 
   6 -10   8        3.62        8.32      7.96 o 
  -7  -9   8       18.24       29.88     12.49 o 
  -6  -9   8        6.95       12.49      8.82 o 
  -5  -9   8       40.64       62.45     16.65 o 
  -4  -9   8      121.48       97.23     19.35 o 
  -3  -9   8      213.78      172.91     20.33 o 
  -2  -9   8      320.67      312.52     23.76 o 
  -1  -9   8        9.48        7.35      5.88 o 
   0  -9   8        0.25        0.32      2.69 o 
   1  -9   8      271.99      239.96     15.59 o 
   2  -9   8       70.06       94.54     12.93 o 
   3  -9   8       36.73       42.23      9.69 o 
   4  -9   8        6.21        5.92      5.59 o 
   5  -9   8        1.69        4.42      5.80 o 
   6  -9   8       43.22       43.66     10.89 o 
  -8  -8   8        1.47        9.06      9.55 o 
  -7  -8   8        6.91       24.98     11.51 o 
  -6  -8   8       16.09        7.10      7.59 o 
  -5  -8   8      177.29      173.89     25.72 o 
  -4  -8   8       28.04       31.84     12.00 o 
  -3  -8   8        1.05        1.07      3.62 o 
  -2  -8   8      160.98      161.65     17.14 o 
  -1  -8   8      242.74      238.01     10.81 o 
   0  -8   8      257.40      220.72     12.42 o 
   1  -8   8      253.01      282.29     16.14 o 
   2  -8   8       44.02       40.31      9.18 o 
   3  -8   8       34.86       37.54      9.25 o 
   4  -8   8       55.76       70.07     12.80 o 
   5  -8   8        5.27        6.30      6.06 o 
   6  -8   8        0.07        0.00      4.53 o 
  -8  -7   8        0.77        5.39      8.33 o 
  -7  -7   8       12.88       17.88     10.29 o 
  -6  -7   8        2.92        2.45      6.12 o 
  -5  -7   8        1.82        1.22      4.65 o 
  -4  -7   8        0.00        0.00      5.14 o 
  -3  -7   8        2.70        4.86      3.55 o 
  -2  -7   8       18.83       21.55      8.08 o 
  -1  -7   8       39.43       47.93      5.70 o 
   0  -7   8       40.57       31.20      6.58 o 
   1  -7   8      573.61      537.30     21.17 o 
   2  -7   8      661.82      649.52     36.13 o 
   3  -7   8       28.90       45.55      9.35 o 
   4  -7   8      678.63      558.86     26.04 o 
   5  -7   8        0.01        5.54      5.11 o 
   6  -7   8       18.47       17.03     11.51 o 
   7  -7   8        0.10        0.00      9.31 o 
  -8  -6   8        6.40       13.96      9.06 o 
  -7  -6   8       15.75       10.78      8.82 o 
  -6  -6   8       37.34       42.37     14.70 o 
  -5  -6   8      136.52      123.19     21.31 o 
  -4  -6   8        5.03        8.01      4.07 o 
  -3  -6   8      191.60      170.36     12.14 o 
  -2  -6   8       39.81       45.80     11.02 o 
  -1  -6   8       63.68       67.72      5.87 o 
   0  -6   8       98.10       85.72      8.52 o 
   1  -6   8        4.62        8.58      4.22 o 
   2  -6   8      107.56      114.64     12.26 o 
   3  -6   8     1374.83     1224.66     35.11 o 
   4  -6   8      810.01      732.38     33.06 o 
   5  -6   8       41.14       54.11     11.16 o 
   6  -6   8        2.99        0.00      4.76 o 
   7  -6   8       12.23       13.97      7.36 o 
  -8  -5   8       10.89       22.29     12.00 o 
  -7  -5   8       98.85      125.15     23.51 o 
  -6  -5   8        0.18       16.90      9.06 o 
  -5  -5   8       78.36       68.82     15.18 o 
  -4  -5   8      166.65      161.78     14.33 o 
  -3  -5   8       26.22       30.12      8.82 o 
  -2  -5   8      348.75      332.84     22.29 o 
  -1  -5   8      684.12      744.90     18.85 o 
   0  -5   8       10.30       11.33      4.05 o 
   1  -5   8      291.58      285.96     14.30 o 
   2  -5   8     1194.54     1156.09     72.37 o 
   3  -5   8        0.59        4.73      3.94 o 
   4  -5   8      390.05      433.75     30.37 o 
   5  -5   8      327.07      246.63     24.74 o 
   6  -5   8        4.92        9.55      8.33 o 
   7  -5   8        2.71        6.45      6.49 o 
  -9  -4   8        3.95       13.47      9.31 o 
  -8  -4   8       34.65       11.76     10.04 o 
  -7  -4   8        6.99        3.92      7.35 o 
  -6  -4   8       26.67       30.12     11.27 o 
  -5  -4   8      211.19      227.82     16.78 o 
  -4  -4   8      194.55      174.61     24.00 o 
  -3  -4   8       19.83       29.64      8.82 o 
  -2  -4   8      136.15      141.32     14.70 o 
  -1  -4   8     1070.13     1073.49     19.97 o 
   0  -4   8        5.09        7.63      3.04 o 
   1  -4   8       20.93       39.26      9.43 o 
   2  -4   8      210.95      256.99     78.01 o 
   3  -4   8      981.29      991.26     29.81 o 
   4  -4   8       24.12       35.20      8.19 o 
   5  -4   8      205.87      190.30     15.15 o 
   6  -4   8        3.28       11.63      5.78 o 
   7  -4   8        0.33        8.94      6.03 o 
  -9  -3   8        8.36       12.98      7.59 o 
  -8  -3   8       16.03        0.73      8.82 o 
  -7  -3   8       10.66       16.41      8.08 o 
  -6  -3   8       47.28       39.92     12.00 o 
  -5  -3   8       98.51       93.70     10.98 o 
  -4  -3   8      169.92      159.71     11.49 o 
  -3  -3   8     1233.37     1253.25     41.64 o 
  -2  -3   8       89.61      101.64     14.45 o 
  -1  -3   8       24.94       24.97      3.33 o 
   0  -3   8      441.78      560.66     59.64 o 
   1  -3   8       42.19       38.83      6.59 o 
   2  -3   8       99.46      109.53     17.27 o 
   3  -3   8       22.35       28.29      6.87 o 
   4  -3   8       42.52       56.40      9.76 o 
   5  -3   8       62.56       81.39     12.23 o 
   6  -3   8       25.86       43.76      9.62 o 
   7  -3   8        5.13       18.97      7.53 o 
  -9  -2   8        1.34        2.20      6.86 o 
  -8  -2   8        7.98        6.12      8.08 o 
  -7  -2   8        0.37        0.00      6.12 o 
  -6  -2   8      194.63      177.19     13.11 o 
  -5  -2   8       13.20       12.88      4.65 o 
  -4  -2   8        8.47       10.11      4.16 o 
  -3  -2   8       60.34       60.98     12.25 o 
  -2  -2   8      208.38      281.41     20.08 o 
  -1  -2   8     1560.57     1587.07     47.51 o 
   0  -2   8     1059.46     1486.49     86.09 o 
   1  -2   8      125.50      147.80      9.53 o 
   2  -2   8      140.29      240.05     50.94 o 
   3  -2   8       51.15       40.23     16.41 o 
   4  -2   8       28.09       55.76     12.49 o 
   5  -2   8       42.36       38.68      8.73 o 
   6  -2   8        0.27        0.00      5.63 o 
   7  -2   8       16.96       14.45      9.55 o 
   8  -2   8        5.90        8.57     10.53 o 
  -9  -1   8        6.19        3.92      8.08 o 
  -8  -1   8        0.82        8.08      8.33 o 
  -7  -1   8        0.47        2.20      5.14 o 
  -6  -1   8       49.61       51.68      9.10 o 
  -5  -1   8       47.20       50.20      8.54 o 
  -4  -1   8      164.97      162.80     29.76 o 
  -3  -1   8      216.96      208.18     17.88 o 
  -2  -1   8      233.23      193.24     16.65 o 
  -1  -1   8        4.35       18.37      6.86 o 
   0  -1   8       14.03       21.43      3.87 o 
   1  -1   8      253.56      256.85     12.18 o 
   2  -1   8       68.08       86.20      8.76 o 
   3  -1   8        4.67       22.05     27.68 o 
   4  -1   8        0.10        2.01      3.58 o 
   5  -1   8       44.36       56.89      9.85 o 
   6  -1   8        0.10        8.55      6.00 o 
   7  -1   8        1.83        6.12      8.57 o 
   8  -1   8        7.82        9.31      8.33 o 
  -9   0   8       42.31       35.51     14.70 o 
  -8   0   8       13.28       26.70     10.78 o 
  -7   0   8       21.58       32.08     10.29 o 
  -6   0   8      105.85       85.78     15.55 o 
  -5   0   8      128.05      131.93     17.39 o 
  -4   0   8       10.82       14.80      4.99 o 
  -3   0   8      125.91      121.97     13.96 o 
  -2   0   8      638.49      645.12     30.86 o 
  -1   0   8        6.73        2.20      4.65 o 
   0   0   8     1078.33     1578.25     25.70 o 
   1   0   8        2.31        2.00      2.94 o 
   2   0   8        1.76       20.97      7.84 o 
   3   0   8        2.20        2.11      6.12 o 
   4   0   8       32.21       62.82      9.60 o 
   5   0   8       40.87       25.63     37.60 o 
   6   0   8      117.47      128.58     23.02 o 
   7   0   8       23.19       50.21     16.65 o 
   8   0   8       31.23       49.72     15.67 o 
  -9   1   8       10.96       19.59     10.29 o 
  -8   1   8       23.57       18.12      9.80 o 
  -7   1   8        1.98        6.29      4.59 o 
  -6   1   8        4.52       10.53      4.68 o 
  -5   1   8      121.31      118.46     12.44 o 
  -4   1   8      358.90      350.11     23.76 o 
  -3   1   8      518.80      525.25     23.27 o 
  -2   1   8      525.10      530.17     21.80 o 
  -1   1   8      764.73      859.19     76.41 o 
   0   1   8        2.80        8.80      3.12 o 
   1   1   8      307.37      247.08     16.04 o 
   3   1   8        3.65        6.24      3.80 o 
   4   1   8       92.01       25.33     38.33 o 
   5   1   8        0.60        4.91      4.53 o 
   6   1   8        4.20       24.74     11.02 o 
   7   1   8        1.25        3.43      6.37 o 
   8   1   8        1.89        0.00      7.84 o 
  -9   2   8        8.22       24.25     12.00 o 
  -8   2   8        0.01        0.00      5.88 o 
  -7   2   8       35.35       37.70      8.21 o 
  -6   2   8      179.67      194.96     20.08 o 
  -5   2   8       29.20       13.49     14.57 o 
  -4   2   8       52.60       49.38      7.94 o 
  -3   2   8      173.32      177.60      7.83 o 
  -1   2   8      133.07      120.87      7.60 o 
   0   2   8       31.48       40.05      5.88 o 
   1   2   8      156.56      161.37     10.22 o 
   2   2   8      112.75      108.09      9.00 o 
   3   2   8      184.81      153.55     11.39 o 
   4   2   8      133.37      131.37     15.18 o 
   5   2   8       11.62        9.80      8.57 o 
   6   2   8       13.59       12.74      8.82 o 
   7   2   8       34.52       79.11     20.33 o 
  -8   3   8        6.47        2.45      7.84 o 
  -7   3   8        5.17        8.15      7.96 o 
  -6   3   8       39.71       51.19      8.53 o 
  -5   3   8       91.20       89.77     10.89 o 
  -4   3   8      624.79      552.51     37.06 o 
  -3   3   8       31.74       45.72      8.24 o 
  -2   3   8      127.03      122.16      8.46 o 
  -1   3   8      120.64      123.62      8.52 o 
   0   3   8        2.97       10.96      5.02 o 
   1   3   8      147.43      139.56      9.93 o 
   2   3   8      128.49      120.74      9.78 o 
   3   3   8        7.91        7.87      4.24 o 
   4   3   8       98.82      145.21     17.02 o 
   5   3   8       48.24       40.17     13.72 o 
   6   3   8        1.94       10.53      8.82 o 
   7   3   8       12.85        8.33      9.06 o 
  -8   4   8       95.96       79.60     18.61 o 
  -7   4   8        3.63        4.16      7.10 o 
  -6   4   8       75.80       58.05     13.96 o 
  -5   4   8       75.17       52.01      8.82 o 
  -4   4   8      107.38      100.36      7.36 o 
  -3   4   8      284.28      320.82     16.44 o 
  -2   4   8      101.23      112.03     11.88 o 
  -1   4   8      568.20      513.26     24.86 o 
   0   4   8      384.62      400.26     52.90 o 
   1   4   8       85.11       97.77     10.90 o 
   3   4   8       17.95       20.46      5.71 o 
   4   4   8       44.99       52.06      9.00 o 
   5   4   8       64.57       79.84     18.61 o 
   6   4   8        1.80        6.61      8.08 o 
   7   4   8        4.27       20.08     11.02 o 
  -8   5   8       32.66       44.82     14.94 o 
  -7   5   8      116.01      102.62     20.82 o 
  -6   5   8       58.80      110.21     20.82 o 
  -5   5   8        7.48       15.79      5.19 o 
  -4   5   8       14.96       62.70     12.00 o 
  -3   5   8        2.15        2.23      2.50 o 
  -2   5   8      287.31      276.87     19.47 o 
  -1   5   8       43.64       37.81      7.05 o 
   0   5   8      144.66      155.45     24.00 o 
   1   5   8        8.02       13.30      4.57 o 
   2   5   8     2178.91      829.71    965.71 o 
   3   5   8        9.34        9.14      4.67 o 
   4   5   8      451.77      427.14     31.59 o 
   5   5   8       20.75       24.98     11.51 o 
   6   5   8        0.45       12.25      9.31 o 
   7   5   8        0.10        3.92      7.84 o 
  -8   6   8        5.36       11.02     10.29 o 
  -7   6   8       25.89       34.78     13.72 o 
  -6   6   8       46.62       41.39     14.21 o 
  -5   6   8        0.06        7.07      4.41 o 
  -4   6   8      129.35      101.46      9.48 o 
  -3   6   8       82.38      102.17      8.53 o 
  -2   6   8        0.82        0.61      3.28 o 
  -1   6   8      185.72      145.06     11.00 o 
   0   6   8      105.27      124.53     13.47 o 
   1   6   8      132.55      128.27     13.72 o 
   2   6   8       64.60       67.17     14.33 o 
   3   6   8     1708.60     1387.27    115.85 o 
   4   6   8        7.55       13.72      7.84 o 
   5   6   8       15.45       18.12      8.82 o 
   6   6   8       10.70       12.74      8.57 o 
   7   6   8        0.20        1.22      7.35 o 
  -8   7   8       10.66        0.00      9.55 o 
  -7   7   8        2.14        0.00      8.08 o 
  -6   7   8       61.47       48.98     14.94 o 
  -5   7   8       26.41       42.84      8.53 o 
  -4   7   8        7.83        4.55      3.29 o 
  -3   7   8      594.85      547.64     35.27 o 
  -2   7   8        2.14        1.76      6.98 o 
  -1   7   8      150.94      132.41     13.42 o 
   0   7   8       89.74       73.57     10.64 o 
   1   7   8      278.10      235.54     14.97 o 
   2   7   8      284.26      264.61     19.96 o 
   3   7   8        1.57        0.00      5.39 o 
   4   7   8       30.26       20.57      9.55 o 
   5   7   8       24.58       37.23     13.47 o 
   6   7   8       17.91       24.25     11.51 o 
  -7   8   8        1.64       10.04      8.82 o 
  -6   8   8        0.01        2.69      8.08 o 
  -5   8   8        4.27        4.80      4.17 o 
  -4   8   8       11.26        3.81      4.42 o 
  -3   8   8        0.70        0.00      6.00 o 
  -2   8   8      208.75      230.71     22.53 o 
  -1   8   8      168.62      160.79     12.59 o 
   0   8   8       86.10       75.86     11.06 o 
   1   8   8       50.07       43.07      8.73 o 
   2   8   8        3.28        3.71      4.90 o 
   3   8   8       70.38       84.99     18.37 o 
   4   8   8        8.07       20.33      9.55 o 
   5   8   8        2.81        6.61      7.84 o 
   6   8   8        3.25        8.33      9.06 o 
  -7   9   8        0.21        0.00      7.84 o 
  -6   9   8        1.08        8.08      9.55 o 
  -5   9   8       28.79       31.25      8.79 o 
  -4   9   8        1.94        8.81      4.30 o 
  -3   9   8       66.80       86.13     12.83 o 
  -2   9   8       36.33       26.93      7.88 o 
  -1   9   8        2.63        7.05      4.67 o 
   0   9   8       62.75       69.74     11.24 o 
   1   9   8       47.05       20.08     21.06 o 
   2   9   8      111.12       94.05     19.10 o 
   3   9   8        1.29       12.00      7.84 o 
   4   9   8        5.12        0.00      6.37 o 
   5   9   8        8.03       13.96      9.31 o 
  -6  10   8       20.34       36.76      9.52 o 
  -5  10   8       50.54       55.36     11.16 o 
  -4  10   8        6.13       12.14      5.60 o 
  -3  10   8        1.69        1.91      5.40 o 
  -2  10   8      221.51      187.43     15.56 o 
  -1  10   8       40.68       27.83      7.56 o 
   0  10   8        0.21        7.47      4.67 o 
   1  10   8        0.87        2.98      3.97 o 
   2  10   8        2.03        7.59      7.84 o 
   3  10   8       10.16        7.84      7.59 o 
   4  10   8        9.92       18.86     11.02 o 
   5  10   8        0.51        0.00      6.12 o 
  -6  11   8       10.59       13.54     10.65 o 
  -5  11   8        9.41       20.36      7.57 o 
  -4  11   8       22.96       35.20      7.66 o 
  -3  11   8       17.59       23.88     22.04 o 
  -2  11   8        1.16        4.13      4.76 o 
  -1  11   8        0.54        0.35      4.35 o 
   0  11   8       13.07        9.93      6.03 o 
   1  11   8       86.39       75.92     18.37 o 
   2  11   8        4.68       13.96      9.80 o 
   3  11   8        4.56        7.59      8.08 o 
   4  11   8       23.02       27.68     12.49 o 
  -5  12   8        4.80        6.20      4.83 o 
  -4  12   8        9.87       13.31      5.68 o 
  -3  12   8        0.02       12.84      6.71 o 
  -2  12   8       36.24       44.83     11.16 o 
  -1  12   8        0.92        6.67      5.93 o 
   0  12   8        4.08       10.41      6.41 o 
   1  12   8       11.83       24.00     11.02 o 
   2  12   8       23.08       36.00     13.72 o 
   3  12   8        6.07        6.86      7.84 o 
  -4  13   8        7.14       13.68      7.15 o 
  -3  13   8        5.11       11.93      6.59 o 
  -2  13   8        0.25        6.68      5.86 o 
  -1  13   8        5.10       16.70      7.38 o 
   0  13   8        2.53       12.74      9.31 o 
   1  13   8       16.93       16.65     11.51 o 
   2  13   8       12.14        3.67      8.82 o 
  -2 -14   9        9.73        7.10      8.08 o 
   0 -14   9        0.05        5.39      8.33 o 
   1 -14   9        4.09        8.82     11.02 o 
  -4 -13   9        2.59        5.88      8.57 o 
  -3 -13   9        2.24        3.67      6.86 o 
  -2 -13   9       42.19       60.98     17.14 o 
   0 -13   9        0.35        6.12      8.08 o 
   1 -13   9       19.39       26.70     12.25 o 
   2 -13   9       86.16      123.94     17.22 o 
   3 -13   9        8.40        7.05      6.48 o 
  -5 -12   9       11.49       25.96     12.74 o 
  -4 -12   9        1.31        0.00      7.59 o 
  -3 -12   9        0.41       13.47      9.06 o 
  -2 -12   9        0.43        0.00      5.88 o 
  -1 -12   9       33.05       33.31     11.27 o 
   0 -12   9       27.82       32.33     11.27 o 
   1 -12   9       76.08       62.94     17.88 o 
   2 -12   9        0.05        5.59      5.62 o 
   3 -12   9        5.42       18.06      7.24 o 
   4 -12   9       70.23       89.24     14.92 o 
  -6 -11   9       26.86       26.94     13.47 o 
  -5 -11   9       48.42       60.74     17.88 o 
  -4 -11   9       49.01       53.15     15.18 o 
  -3 -11   9        0.21        0.00      5.88 o 
  -1 -11   9       77.70       84.01     17.88 o 
   0 -11   9       11.52        6.61      7.35 o 
   1 -11   9      100.75       96.74     18.12 o 
   2 -11   9      104.26      111.01     15.27 o 
   3 -11   9       34.03       53.76     10.76 o 
   4 -11   9        1.50        3.24      5.82 o 
   5 -11   9        0.72        2.74      6.06 o 
  -6 -10   9        3.73       10.53      8.82 o 
  -5 -10   9       31.43       33.31     13.96 o 
  -4 -10   9      134.16      119.03     22.78 o 
  -3 -10   9      127.82      122.70     22.29 o 
  -2 -10   9       40.16       43.35     12.49 o 
  -1 -10   9       89.53       87.93     17.63 o 
   0 -10   9      521.73      447.71     32.82 o 
   1 -10   9       28.58       46.04     12.74 o 
   2 -10   9        2.08        0.24      5.63 o 
   3 -10   9       44.30       47.57     10.91 o 
   4 -10   9        0.10        5.69      6.12 o 
   5 -10   9       24.49       14.48     13.96 o 
  -7  -9   9        1.89        7.35      8.57 o 
  -6  -9   9      107.27      136.17     25.96 o 
  -5  -9   9        3.80       13.96      9.55 o 
  -4  -9   9      186.07      167.52     25.72 o 
  -3  -9   9       18.64       16.65      9.55 o 
  -2  -9   9        3.44        9.55      6.86 o 
  -1  -9   9       38.61       59.52     14.21 o 
   0  -9   9        4.26        0.00      5.39 o 
   1  -9   9       39.58       52.46      9.70 o 
   2  -9   9      582.52      567.39     25.45 o 
   3  -9   9       32.73       29.77      8.00 o 
   4  -9   9        5.16        4.25      5.28 o 
   5  -9   9       81.60       90.99     15.40 o 
   6  -9   9       94.60      112.14     17.08 o 
  -7  -8   9       51.93       62.94     18.12 o 
  -6  -8   9        6.84        6.12      7.84 o 
  -5  -8   9      115.46      117.81     23.02 o 
  -4  -8   9       11.00       21.80     10.04 o 
  -3  -8   9        7.56       16.13      5.58 o 
  -2  -8   9       13.49       14.21      8.08 o 
  -1  -8   9      267.12      262.80     23.02 o 
   0  -8   9      473.18      442.08     30.86 o 
   1  -8   9      145.63      148.16     13.04 o 
   2  -8   9       11.09       15.54      6.47 o 
   3  -8   9       16.60       21.58      7.00 o 
   4  -8   9       47.73       43.86     10.53 o 
   5  -8   9       13.16        9.29      9.43 o 
   6  -8   9        0.01        0.00      6.03 o 
  -8  -7   9        0.01        0.00      6.86 o 
  -7  -7   9       12.77       21.80     11.02 o 
  -6  -7   9        2.07       14.94      8.33 o 
  -5  -7   9      130.43      139.60     23.51 o 
  -4  -7   9       44.27       34.29     12.49 o 
  -3  -7   9      321.25      340.19     24.25 o 
  -2  -7   9       79.81       78.37     15.18 o 
  -1  -7   9       56.89       80.33     15.67 o 
   0  -7   9      442.26      445.76     18.83 o 
   1  -7   9       61.37       56.96     12.12 o 
   2  -7   9      555.09      461.40     27.31 o 
   3  -7   9       95.29       92.59     12.96 o 
   4  -7   9       21.61       30.61     12.74 o 
   5  -7   9       69.76       68.82     17.63 o 
   6  -7   9       42.49       51.43     15.92 o 
  -8  -6   9        0.66        0.98      7.10 o 
  -7  -6   9       23.44       16.65     10.04 o 
  -6  -6   9       14.37       10.29      8.08 o 
  -5  -6   9       75.56       92.82     19.10 o 
  -4  -6   9        3.04       10.21      5.01 o 
  -3  -6   9        3.67       12.00      6.86 o 
  -2  -6   9        0.94        3.92      5.88 o 
  -1  -6   9       16.17       22.53      8.57 o 
   0  -6   9      353.74      372.00     49.60 o 
   1  -6   9      557.53      539.04     34.90 o 
   2  -6   9        0.00        8.89      5.27 o 
   3  -6   9     1303.09     1129.07     45.68 o 
   4  -6   9      135.57      153.77     15.10 o 
   5  -6   9        8.49        8.73      5.75 o 
   6  -6   9        0.02        2.15      5.80 o 
   7  -6   9       52.93       66.10     13.72 o 
  -8  -5   9        0.13        3.67      6.12 o 
  -7  -5   9       11.52       30.86     11.76 o 
  -6  -5   9       15.00       15.92      8.57 o 
  -5  -5   9        1.23        0.00      5.14 o 
  -4  -5   9      122.13      148.92     22.29 o 
  -3  -5   9      320.51      309.33     22.78 o 
  -2  -5   9       30.77       45.80     11.76 o 
  -1  -5   9      533.84      489.35     29.39 o 
   0  -5   9        6.38       14.53      4.38 o 
   1  -5   9      553.09      492.22     19.18 o 
   2  -5   9       28.39       40.48      8.12 o 
   3  -5   9      325.24      303.75     25.35 o 
   4  -5   9        0.01        5.10      5.11 o 
   5  -5   9      104.99      101.99     14.54 o 
   6  -5   9        0.79        9.81      6.13 o 
   7  -5   9       11.15       11.14      6.58 o 
  -8  -4   9        2.29        8.57      8.82 o 
  -7  -4   9       28.17       59.03     16.16 o 
  -6  -4   9       11.28       11.02      8.33 o 
  -5  -4   9      146.75      134.68     14.21 o 
  -4  -4   9      357.13      303.81     32.82 o 
  -3  -4   9       14.96       26.45      9.31 o 
  -2  -4   9      339.40      363.95     24.49 o 
  -1  -4   9       12.13       10.04      7.10 o 
   0  -4   9       35.85       43.70      6.23 o 
   1  -4   9      323.74      335.10     15.24 o 
   2  -4   9       79.86      115.17     10.76 o 
   3  -4   9      238.15      242.87     15.56 o 
   4  -4   9        0.71        8.44      4.46 o 
   5  -4   9       25.69       23.16      8.57 o 
   6  -4   9       76.17       58.28     11.77 o 
   7  -4   9       34.07       41.02     10.39 o 
  -9  -3   9        0.35       12.49      7.84 o 
  -8  -3   9       19.71       30.12     11.76 o 
  -7  -3   9       20.88       35.51     12.74 o 
  -6  -3   9      226.47      216.02     23.51 o 
  -5  -3   9       67.40       60.61      9.83 o 
  -4  -3   9      171.52      139.95     11.49 o 
  -3  -3   9      161.05      152.83     16.41 o 
  -2  -3   9       50.31       71.76     13.72 o 
  -1  -3   9       83.20       79.11     14.45 o 
   0  -3   9        3.67        8.43      3.40 o 
   1  -3   9       32.09       34.79      6.70 o 
   2  -3   9      577.55      564.12     20.92 o 
   3  -3   9       73.99       76.99     10.55 o 
   4  -3   9        0.59        2.02      3.94 o 
   5  -3   9      123.77      122.58     14.89 o 
   6  -3   9       37.57       36.43      9.06 o 
   7  -3   9       19.82        8.68     10.90 o 
  -9  -2   9        0.00       14.94      8.08 o 
  -8  -2   9        1.88        2.45      7.84 o 
  -7  -2   9        2.38        4.41      7.10 o 
  -6  -2   9       83.28       85.34     11.43 o 
  -5  -2   9       78.24       67.60     10.00 o 
  -4  -2   9      165.96      131.35     11.00 o 
  -3  -2   9      540.58      465.10     27.68 o 
  -2  -2   9      504.77      482.98     27.92 o 
  -1  -2   9       49.82       88.42     15.18 o 
   0  -2   9        8.98        9.53      3.92 o 
   1  -2   9      212.74      179.87     10.77 o 
   2  -2   9       26.27       37.88      7.10 o 
   3  -2   9        2.83        5.04      4.17 o 
   4  -2   9       82.19       80.20     15.80 o 
   5  -2   9        2.23        4.68      4.49 o 
   6  -2   9       22.96       33.58      8.68 o 
   7  -2   9        2.43       17.39     10.78 o 
  -9  -1   9       20.41       27.19     10.78 o 
  -8  -1   9        0.39        0.00      6.86 o 
  -7  -1   9        6.29       15.67      8.57 o 
  -6  -1   9       13.41       14.39      5.34 o 
  -5  -1   9       70.61       52.23      8.74 o 
  -4  -1   9       42.28       50.69      9.31 o 
  -3  -1   9      111.56      130.05     17.88 o 
  -2  -1   9       16.29       40.41     10.53 o 
  -1  -1   9      868.25      946.61     39.19 o 
   0  -1   9        0.34        1.32      2.30 o 
   1  -1   9        7.89       10.37      4.21 o 
   2  -1   9      106.44      147.32     18.86 o 
   3  -1   9       39.45       50.92      8.74 o 
   4  -1   9       13.31       23.71      6.52 o 
   5  -1   9        5.07        6.37      4.64 o 
   6  -1   9        2.53        5.88      5.88 o 
   7  -1   9        1.04       12.98      9.06 o 
  -9   0   9       16.53       22.04     11.02 o 
  -8   0   9        9.15        3.67      7.59 o 
  -7   0   9        8.70        6.43      4.74 o 
  -6   0   9      232.39      216.18     15.24 o 
  -5   0   9        0.29        5.20      3.45 o 
  -4   0   9      244.60      208.37     28.53 o 
  -3   0   9      118.67      134.95     15.67 o 
  -2   0   9       46.13       50.21     12.49 o 
  -1   0   9       83.48       84.74     14.94 o 
   0   0   9     1315.57     1769.89     53.02 o 
   1   0   9        0.51        4.41      3.03 o 
   2   0   9       34.88       34.16      6.90 o 
   3   0   9      209.19      224.74     14.02 o 
   4   0   9        1.90       14.70      5.36 o 
   5   0   9       15.72       19.69      6.38 o 
   6   0   9        0.17        9.06      7.84 o 
   7   0   9        0.04       12.98      9.55 o 
  -9   1   9       30.38       35.51     12.74 o 
  -8   1   9       31.00       23.02     10.04 o 
  -7   1   9       10.00       12.53      7.47 o 
  -6   1   9      143.82      138.09     13.30 o 
  -5   1   9      167.93      137.34     11.72 o 
  -4   1   9      197.59      158.92     11.77 o 
  -3   1   9      149.82      129.07     15.43 o 
  -2   1   9      238.53      211.61     19.59 o 
  -1   1   9      526.41      556.94     31.59 o 
   0   1   9       58.24       76.74      8.94 o 
   1   1   9       45.77       47.88      7.25 o 
   2   1   9       42.33       35.77      6.73 o 
   3   1   9      102.44       98.44     11.59 o 
   4   1   9       21.17       35.02      8.82 o 
   5   1   9      140.26      126.12     14.09 o 
   6   1   9      120.00      101.15     21.06 o 
   7   1   9       27.44       36.00     14.70 o 
  -8   2   9        0.53        2.69      7.35 o 
  -7   2   9        0.11        0.00      4.06 o 
  -6   2   9       30.97       10.22     12.74 o 
  -5   2   9      514.34      324.58    123.68 o 
  -4   2   9      107.93      116.85     20.08 o 
  -3   2   9       25.76       24.98      9.55 o 
  -2   2   9       55.15       72.01     13.96 o 
  -1   2   9        0.10        1.10      2.36 o 
   0   2   9      292.29      320.20     30.98 o 
   1   2   9       56.06       56.99      8.10 o 
   2   2   9        3.64       94.83     14.94 o 
   3   2   9      333.87      265.25     15.50 o 
   4   2   9      137.06       74.48     56.09 o 
   5   2   9        1.54        0.00      6.12 o 
   6   2   9        0.96       12.25      8.08 o 
   7   2   9       14.97       17.88     11.51 o 
  -8   3   9        9.31       24.49     10.78 o 
  -7   3   9        0.62        1.47      7.35 o 
  -6   3   9       94.31       70.96     10.90 o 
  -5   3   9       49.74       35.70     10.29 o 
  -3   3   9       54.26       39.04      7.04 o 
  -2   3   9       79.28       82.92     22.78 o 
  -1   3   9      153.36      123.99      9.22 o 
   0   3   9      211.09      200.17     19.23 o 
   1   3   9      159.90      134.89     10.18 o 
   2   3   9        3.67       39.92      7.27 o 
   3   3   9       42.76       41.84      8.29 o 
   4   3   9       14.70       46.29     11.76 o 
   5   3   9       44.75       31.35     11.76 o 
   6   3   9        2.61       16.65     10.04 o 
   7   3   9       14.60       23.51     12.00 o 
  -8   4   9       22.93       30.37     12.25 o 
  -7   4   9        4.58        6.61      7.59 o 
  -6   4   9        1.56        0.49      6.61 o 
  -5   4   9      163.50      136.66     22.04 o 
  -4   4   9       10.24       15.73      4.83 o 
  -3   4   9       44.73       36.02     10.53 o 
  -2   4   9      607.57      507.61     18.53 o 
  -1   4   9      121.68      119.73     16.90 o 
   0   4   9       63.18       66.16     20.33 o 
   1   4   9       40.38       42.14      8.00 o 
   2   4   9       58.20       52.78      9.35 o 
   3   4   9      501.95      334.12     87.56 o 
   4   4   9       27.05       54.13     13.23 o 
   5   4   9        0.02        1.22      7.84 o 
   6   4   9        0.02        5.14      7.59 o 
   7   4   9       15.10       31.84     11.76 o 
  -8   5   9       14.64       22.29     11.27 o 
  -7   5   9        7.44        8.57      9.06 o 
  -6   5   9       37.17       42.37     13.72 o 
  -5   5   9        7.71       10.78      8.33 o 
  -4   5   9        0.59       12.74      7.35 o 
  -3   5   9       88.29       76.85     10.00 o 
  -2   5   9      146.69      155.77     15.18 o 
  -1   5   9        7.82       11.53      4.65 o 
   0   5   9       13.25       12.84      9.31 o 
   1   5   9     1440.00     1256.80     32.95 o 
   2   5   9     1984.14     1598.37     55.47 o 
   3   5   9       62.73       49.78      9.33 o 
   4   5   9        4.28        9.80      7.59 o 
   5   5   9       12.27       12.74     10.04 o 
   6   5   9        0.03        0.73      7.59 o 
  -8   6   9        0.02       17.39     11.27 o 
  -7   6   9        0.02       12.74      9.06 o 
  -6   6   9       34.63       62.94     17.14 o 
  -5   6   9       31.20       44.33     14.21 o 
  -4   6   9       31.66       55.11     15.67 o 
  -3   6   9      111.72       93.51     11.64 o 
  -2   6   9       57.69       62.65     13.23 o 
  -1   6   9      114.96      130.22     11.78 o 
   0   6   9        5.03        5.97      4.24 o 
   1   6   9        9.28       11.16      7.71 o 
   2   6   9      151.42       65.31     81.19 o 
   3   6   9       21.49       30.35      8.57 o 
   4   6   9       82.80       83.27     18.86 o 
   5   6   9       13.81       15.92      9.06 o 
   6   6   9        0.71       13.96     11.02 o 
  -8   7   9        4.36        2.94      9.55 o 
  -7   7   9       14.45       12.74     11.27 o 
  -6   7   9       67.13       59.76     17.63 o 
  -5   7   9       12.28       12.00     10.29 o 
  -4   7   9       43.59       69.80     17.63 o 
  -3   7   9      213.43      168.96     13.30 o 
  -2   7   9       50.89       60.19      9.76 o 
  -1   7   9        1.58        0.00      3.30 o 
   0   7   9        1.82        9.20      4.92 o 
   1   7   9      111.47      100.68     12.69 o 
   2   7   9        0.72        5.90      4.41 o 
   3   7   9        6.20        2.69      6.86 o 
   4   7   9        0.54        7.84      7.84 o 
   5   7   9       42.78       51.43     16.16 o 
   6   7   9        0.76        4.41      7.59 o 
  -7   8   9        0.10       13.47      9.80 o 
  -6   8   9        3.76        0.73      7.59 o 
  -5   8   9       15.95       33.55     12.98 o 
  -4   8   9        0.02        0.78      3.99 o 
  -3   8   9       35.91       39.05      9.06 o 
  -2   8   9        1.58       11.13      5.63 o 
  -1   8   9       74.25       83.21     12.05 o 
   0   8   9       38.26       45.79      9.17 o 
   1   8   9       64.74       65.79     23.14 o 
   2   8   9        0.05        0.26      5.14 o 
   3   8   9       21.12       21.80      9.55 o 
   4   8   9        5.39        0.00      6.37 o 
   5   8   9        4.92        0.00      8.08 o 
  -7   9   9       13.01       11.76     10.78 o 
  -6   9   9        0.08        0.00      7.35 o 
  -5   9   9        0.08        7.84      8.82 o 
  -4   9   9       17.45       16.14      4.60 o 
  -3   9   9       76.55       64.75     11.67 o 
  -2   9   9        7.88       16.08      6.29 o 
  -1   9   9       29.41       45.27      9.71 o 
   0   9   9       16.22       24.84      7.04 o 
   1   9   9       33.28       34.68      8.04 o 
   2   9   9      165.74      156.75     24.00 o 
   3   9   9        2.57        0.00      6.12 o 
   4   9   9        0.03       11.02      7.59 o 
   5   9   9       16.97       24.00     11.51 o 
  -6  10   9        0.24        1.71      8.33 o 
  -5  10   9       12.17       15.43     10.78 o 
  -4  10   9       10.37       13.90      5.22 o 
  -3  10   9        0.48        4.31      5.62 o 
  -2  10   9        0.02       13.79      7.04 o 
  -1  10   9       57.83       54.94     13.47 o 
   0  10   9      103.19      105.08     16.29 o 
   1  10   9        9.66        6.47      6.61 o 
   2  10   9        2.82        1.71      7.59 o 
   3  10   9        4.31        3.67      7.59 o 
   4  10   9        0.01        0.00      7.59 o 
  -5  11   9        8.34       10.04      9.55 o 
  -4  11   9        6.30        5.75      5.05 o 
  -3  11   9        5.71       17.35      7.05 o 
  -2  11   9       41.01       42.23     10.74 o 
  -1  11   9       48.12       51.01     10.46 o 
   0  11   9        3.35       11.83      8.82 o 
   1  11   9       28.82       38.70     13.23 o 
   2  11   9       16.83       17.63      9.80 o 
   3  11   9        5.22       15.18      8.82 o 
  -4  12   9        2.06       12.29      5.18 o 
  -3  12   9       10.21       19.06      7.60 o 
  -2  12   9       11.65       12.19      6.94 o 
  -1  12   9        3.26       13.08      6.98 o 
   0  12   9       18.15       23.83      8.53 o 
   1  12   9        3.11        0.00      6.61 o 
   2  12   9        0.96        1.22      7.59 o 
  -3  13   9       32.81       33.62      8.82 o 
  -2  13   9        6.76       19.04      7.42 o 
  -1  13   9        0.13        0.00      5.65 o 
   0  13   9        0.04        0.49      7.35 o 
   1  13   9       38.59       29.64     12.98 o 
  -3 -13  10        6.27       10.78      9.06 o 
  -2 -13  10       22.79       37.23     13.72 o 
  -1 -13  10       10.63       16.65     10.29 o 
   0 -13  10        8.53       12.49     10.53 o 
   1 -13  10        0.86        4.90      8.33 o 
  -4 -12  10       13.61        7.35      8.82 o 
  -3 -12  10        1.77        2.45      7.59 o 
  -1 -12  10       17.94       24.49     11.27 o 
   0 -12  10      115.11       88.42     20.57 o 
   1 -12  10      157.28      165.56     26.70 o 
   3 -12  10       27.71       43.35     16.16 o 
  -5 -11  10       45.68       72.99     18.86 o 
  -4 -11  10       49.54       59.76     16.16 o 
  -3 -11  10       18.38       25.47     10.53 o 
  -2 -11  10      115.68      112.91     20.08 o 
  -1 -11  10       56.50       68.09     16.90 o 
   0 -11  10        9.14       21.31      9.80 o 
   1 -11  10       52.75       54.86     15.67 o 
   2 -11  10      131.36      132.50     24.49 o 
   4 -11  10        5.23        2.54      7.47 o 
  -6 -10  10        0.08        0.00      6.86 o 
  -5 -10  10      119.28      128.58     25.47 o 
  -4 -10  10       62.77       59.03     16.65 o 
  -3 -10  10       25.18       28.41     11.02 o 
  -2 -10  10        3.84       14.70      7.59 o 
  -1 -10  10       14.95       18.86      8.82 o 
   0 -10  10       16.47        1.47      6.37 o 
   1 -10  10        2.38        4.41      7.35 o 
   2 -10  10       10.25       11.51      9.80 o 
   3 -10  10        4.64       18.12     10.04 o 
   4 -10  10       37.57       52.17     15.67 o 
   5 -10  10       19.17       33.29     10.03 o 
  -7  -9  10        0.85        0.00      8.82 o 
  -6  -9  10        9.75       11.51      8.82 o 
  -5  -9  10        2.06        0.00      6.12 o 
  -4  -9  10        0.11        0.49      6.37 o 
  -3  -9  10       52.53       44.99      9.30 o 
  -2  -9  10       15.50       13.72      7.84 o 
  -1  -9  10      209.72      209.41     22.04 o 
   0  -9  10       89.08      109.72     21.06 o 
   1  -9  10       16.18        7.84      8.33 o 
   2  -9  10      181.64      120.74     23.51 o 
   3  -9  10       42.93       57.69     14.70 o 
   4  -9  10        0.29        1.96      8.08 o 
   5  -9  10       33.13       73.23     18.12 o 
  -7  -8  10        0.00        0.73      7.35 o 
  -6  -8  10        5.08        3.18      8.82 o 
  -5  -8  10       19.85       11.02      8.82 o 
  -4  -8  10       91.05       81.07     19.35 o 
  -3  -8  10      280.26      274.31     23.51 o 
  -2  -8  10      192.65      218.47     21.55 o 
  -1  -8  10        1.33        0.00      5.63 o 
   0  -8  10       28.79       20.57      9.31 o 
   1  -8  10        1.31        3.67      5.88 o 
   2  -8  10       25.68       16.16      9.55 o 
   3  -8  10        9.07       22.47     15.55 o 
   4  -8  10        0.25        8.75      5.94 o 
   5  -8  10       36.02       32.55      8.77 o 
   6  -8  10        0.11        6.20      9.67 o 
  -7  -7  10        1.24        0.00      8.82 o 
  -6  -7  10       47.67       48.25     16.16 o 
  -5  -7  10       57.36       48.00     15.43 o 
  -4  -7  10       55.25       59.27     15.67 o 
  -3  -7  10      325.48      312.27     24.00 o 
  -2  -7  10       12.20       26.45      9.31 o 
  -1  -7  10       61.23       75.19     15.92 o 
   0  -7  10      486.99      442.81     31.35 o 
   1  -7  10       26.14       15.92      8.08 o 
   2  -7  10      111.66      108.83     15.18 o 
   3  -7  10      165.32      164.70     21.43 o 
   4  -7  10        3.53        6.00      6.05 o 
   5  -7  10       49.33       40.34     10.03 o 
   6  -7  10       68.76       63.45     12.38 o 
  -8  -6  10        8.01       31.59     11.51 o 
  -7  -6  10        2.64        0.00      7.10 o 
  -6  -6  10        4.56        9.80      8.08 o 
  -5  -6  10       11.67        9.55      7.59 o 
  -4  -6  10        0.22       12.93      6.37 o 
  -3  -6  10       25.59       15.67      8.33 o 
  -2  -6  10       74.34      104.58     17.39 o 
  -1  -6  10      207.95      178.06     19.35 o 
   0  -6  10      127.05      110.21     19.10 o 
   1  -6  10       54.73       75.43     17.14 o 
   2  -6  10       51.53       48.74      9.44 o 
   3  -6  10      115.72      145.95     15.82 o 
   4  -6  10        6.46       13.12      5.86 o 
   5  -6  10        5.98        8.87      6.15 o 
   6  -6  10        0.58        1.71      5.64 o 
  -8  -5  10        4.80       13.96      7.59 o 
  -7  -5  10       36.59       23.02     10.53 o 
  -6  -5  10       93.29       97.72     20.08 o 
  -5  -5  10       12.89       26.70     11.27 o 
  -4  -5  10       75.09       73.42     12.74 o 
  -3  -5  10        7.12        9.55      6.86 o 
  -2  -5  10      108.62      118.05     18.12 o 
  -1  -5  10        7.73       19.10      8.33 o 
   0  -5  10      113.18      134.22     20.33 o 
   1  -5  10      234.65      175.85     19.84 o 
   2  -5  10      923.77      858.64     54.74 o 
   3  -5  10      134.53      112.32     13.76 o 
   4  -5  10        2.33        9.92      5.37 o 
   5  -5  10       10.95        7.78      8.08 o 
   6  -5  10        2.59        5.13      6.55 o 
  -8  -4  10       66.97       80.09     18.61 o 
  -7  -4  10        0.20       12.25      8.82 o 
  -6  -4  10        2.26        3.18      6.12 o 
  -5  -4  10        4.49        3.73      4.29 o 
  -4  -4  10        6.71       13.97      5.29 o 
  -3  -4  10      339.64      364.44     25.96 o 
  -2  -4  10       22.91       29.39      9.55 o 
  -1  -4  10        3.63       10.53      7.10 o 
   0  -4  10      117.54      115.36     18.61 o 
   1  -4  10     1279.70     1290.48     51.92 o 
   2  -4  10        0.50       15.56      5.34 o 
   3  -4  10       30.62       37.35      8.13 o 
   4  -4  10       69.76       77.19     11.95 o 
   5  -4  10       14.03       10.61      6.21 o 
   6  -4  10       10.66        8.92      8.69 o 
   7  -4  10       28.89       34.88      9.24 o 
  -8  -3  10        0.29        0.00      5.88 o 
  -7  -3  10       36.36       30.86     11.76 o 
  -6  -3  10        1.19        9.06      7.10 o 
  -5  -3  10      326.69      285.82     17.20 o 
  -4  -3  10       26.54       28.32      6.69 o 
  -3  -3  10      123.63      127.60     15.67 o 
  -2  -3  10      227.76      303.21     23.76 o 
  -1  -3  10        4.51        0.49      4.65 o 
   0  -3  10      109.48      106.05     17.88 o 
   1  -3  10        5.76        5.14      6.86 o 
   2  -3  10      363.49      405.83     23.02 o 
   3  -3  10        0.01        4.86      4.22 o 
   4  -3  10        2.51        1.27      4.76 o 
   5  -3  10       24.25       20.38      6.59 o 
   6  -3  10        3.67        3.55      5.54 o 
   7  -3  10       12.98       22.78     12.00 o 
  -8  -2  10       20.88       13.23      9.55 o 
  -7  -2  10        0.42        3.92      6.86 o 
  -6  -2  10        0.10        7.54      4.92 o 
  -5  -2  10       28.00       33.89      7.59 o 
  -4  -2  10      299.28      260.14     16.10 o 
  -3  -2  10      219.43      196.42     19.35 o 
  -2  -2  10       68.55       51.92     12.98 o 
  -1  -2  10       21.59       32.08     10.04 o 
   0  -2  10       18.69       16.41      7.84 o 
   1  -2  10       21.71       26.43      5.89 o 
   2  -2  10        0.58        4.40      4.07 o 
   3  -2  10       37.56       46.66      8.91 o 
   4  -2  10       55.21       71.01     11.07 o 
   5  -2  10       28.78       31.63     11.51 o 
   6  -2  10        0.19        8.57      8.20 o 
   7  -2  10        0.54        7.84      9.31 o 
  -8  -1  10        6.34       13.47      9.31 o 
  -7  -1  10       39.91       55.60     15.43 o 
  -6  -1  10      136.99      133.21     14.69 o 
  -5  -1  10       84.55       75.74     10.91 o 
  -4  -1  10        3.90        0.10      4.41 o 
  -3  -1  10       41.32       51.19     12.25 o 
  -2  -1  10      177.51      161.16     17.63 o 
  -1  -1  10      979.88      772.72     37.72 o 
   0  -1  10        4.41        5.63      5.39 o 
   1  -1  10      171.40      163.54     10.71 o 
   2  -1  10      179.48      218.22     13.41 o 
   3  -1  10        0.20        5.96      5.39 o 
   4  -1  10        0.07        6.56      4.59 o 
   5  -1  10       23.29       23.19      8.45 o 
   6  -1  10        1.76        0.00      4.81 o 
   7  -1  10       10.13        7.35      9.31 o 
  -8   0  10       11.77        9.31      8.33 o 
  -7   0  10       20.71       27.23      7.67 o 
  -6   0  10      163.84      137.72     20.08 o 
  -5   0  10      271.70      253.10     16.28 o 
  -4   0  10      262.48      219.04     23.51 o 
  -3   0  10       50.92       48.25     12.25 o 
  -2   0  10        9.36       13.96      6.12 o 
  -1   0  10      216.80      169.48     17.88 o 
   0   0  10      544.54      717.12     36.49 o 
   1   0  10       51.10       64.38      8.15 o 
   2   0  10        2.07        4.37      3.53 o 
   3   0  10       27.71       14.30      7.59 o 
   4   0  10      426.87      337.43     19.11 o 
   5   0  10      101.03       92.58     13.07 o 
   6   0  10       33.86       39.68     13.47 o 
   7   0  10        0.62       25.72     10.53 o 
  -8   1  10        6.78        7.59      8.33 o 
  -7   1  10       23.92       39.08      8.65 o 
  -6   1  10      336.76      267.81     30.12 o 
  -5   1  10        2.60        5.40      4.41 o 
  -4   1  10       16.63       19.94      5.63 o 
  -3   1  10        0.15       14.70      7.35 o 
  -2   1  10        3.86       22.78      8.08 o 
  -1   1  10        4.13        6.61      6.12 o 
   0   1  10       68.06      102.62     17.14 o 
   1   1  10      112.64       96.99     12.86 o 
   2   1  10      243.46      235.71     14.16 o 
   3   1  10       47.55       48.84     11.14 o 
   4   1  10        0.05       18.79      5.97 o 
   5   1  10      229.36       82.90    106.42 o 
   6   1  10       71.61       71.76     18.61 o 
   7   1  10       27.04       24.25     12.98 o 
  -7   2  10       31.41       20.63     10.29 o 
  -6   2  10       11.40        0.00      3.75 o 
  -5   2  10       35.62       23.84     11.39 o 
  -4   2  10        6.18        9.86      5.76 o 
  -3   2  10        5.89        2.45      5.63 o 
  -2   2  10      257.19      265.49     22.78 o 
  -1   2  10       24.57       16.65      7.84 o 
   0   2  10      552.64      586.62     51.80 o 
   1   2  10       18.39       24.81      5.93 o 
   2   2  10       20.33       30.39      6.58 o 
   3   2  10       96.75       96.19     11.92 o 
   4   2  10       58.67       43.80     12.00 o 
   5   2  10       10.29       26.94     11.76 o 
   6   2  10        0.01        0.00      7.10 o 
   7   2  10        1.34        4.16      7.84 o 
  -8   3  10        2.62        3.43      9.06 o 
  -7   3  10       13.25       17.39      8.82 o 
  -6   3  10       11.55       17.63      9.80 o 
  -5   3  10        0.05        6.48      4.05 o 
  -4   3  10      126.08      127.41     22.65 o 
  -3   3  10      155.65      167.77     19.35 o 
  -2   3  10       98.34      131.77     21.06 o 
  -1   3  10        0.11        0.00      4.90 o 
   0   3  10        7.76        2.75      3.44 o 
   1   3  10        0.12        5.45      3.45 o 
   2   3  10      206.44      191.44     13.35 o 
   3   3  10        0.02        3.93      4.32 o 
   4   3  10        0.22        2.74      4.53 o 
   5   3  10        0.46        3.18      6.37 o 
   6   3  10       21.11       32.57     12.49 o 
  -8   4  10        5.85        7.84     10.04 o 
  -7   4  10       38.23       26.94     12.98 o 
  -6   4  10        4.38        4.65      6.86 o 
  -5   4  10      276.43      254.96     25.96 o 
  -4   4  10       28.56       41.64     13.72 o 
  -3   4  10       32.41       42.13     12.98 o 
  -2   4  10        0.29       16.65      7.35 o 
  -1   4  10      185.44      172.42     19.10 o 
   0   4  10      536.86      512.89     67.96 o 
   1   4  10       69.20       77.75     10.59 o 
   2   4  10       16.85       59.62      9.18 o 
   3   4  10        9.50        5.98      4.57 o 
   4   4  10       28.98       67.60     15.43 o 
   5   4  10        2.10        9.06      8.33 o 
   6   4  10        1.30       12.49      9.80 o 
  -8   5  10        6.87        4.16      9.06 o 
  -7   5  10       11.80       15.92     10.04 o 
  -6   5  10        4.51       10.04      8.57 o 
  -5   5  10        4.95       11.02      8.82 o 
  -3   5  10       23.50       30.12     12.49 o 
  -1   5  10       96.43      105.61     18.00 o 
   0   5  10        0.29        3.51      4.65 o 
   1   5  10      111.60      118.00     18.61 o 
   2   5  10      119.77      107.36     27.55 o 
   3   5  10        1.25       10.78      4.68 o 
   4   5  10        8.76       14.21      8.08 o 
   5   5  10       16.77       23.02     11.51 o 
   6   5  10        2.93       10.29      9.31 o 
  -8   6  10       24.16       20.33     11.76 o 
  -7   6  10        5.55        0.00      7.10 o 
  -6   6  10        4.91       10.29      9.06 o 
  -5   6  10        4.55       17.88     10.29 o 
  -4   6  10       25.97       34.78     12.74 o 
  -3   6  10        0.55        2.94      8.33 o 
  -2   6  10        2.05       11.76      8.08 o 
  -1   6  10      270.38      241.37     15.55 o 
   0   6  10       13.63        6.46      5.11 o 
   1   6  10      635.05      496.30     22.34 o 
   2   6  10       21.22       28.31      7.84 o 
   3   6  10       92.93       69.07     16.65 o 
   4   6  10       12.27       19.84      9.06 o 
   5   6  10        1.33        2.94      7.59 o 
   6   6  10        2.03        0.24      8.08 o 
  -7   7  10       12.56       13.23     10.29 o 
  -6   7  10        2.83        5.88      7.59 o 
  -5   7  10       51.56       69.80     18.61 o 
  -4   7  10        0.45        2.69      7.84 o 
  -3   7  10       26.47       13.96     10.04 o 
  -2   7  10       46.22       79.84     19.84 o 
  -1   7  10      277.59      234.50     15.58 o 
   0   7  10      195.99      193.78     20.70 o 
   1   7  10       24.87       29.67      7.50 o 
   2   7  10        0.80        8.29      4.18 o 
   3   7  10        0.31        0.00      5.88 o 
   4   7  10        1.00        8.08      7.59 o 
   5   7  10       20.18       15.18     12.00 o 
  -7   8  10        0.28        0.00      7.84 o 
  -6   8  10        0.63        1.71      8.57 o 
  -5   8  10       60.35       61.96     17.63 o 
  -4   8  10      135.26      162.14     27.43 o 
  -3   8  10       37.00       56.33     15.43 o 
  -2   8  10       17.75       44.14      9.24 o 
  -1   8  10       18.33       19.53      6.49 o 
   0   8  10        0.04        0.85      6.25 o 
   1   8  10        0.17        5.01      4.35 o 
   2   8  10        4.69        5.51      5.02 o 
   3   8  10        3.07        8.57      7.35 o 
   4   8  10        4.18        0.00      7.59 o 
   5   8  10        4.90        4.90      9.06 o 
  -6   9  10        1.65        8.57      8.08 o 
  -5   9  10        1.06        0.00      7.84 o 
  -4   9  10        0.90       17.39     10.53 o 
  -3   9  10        8.79       13.96     10.53 o 
  -2   9  10       58.51       69.13     11.77 o 
  -1   9  10       21.60       11.47      5.63 o 
   0   9  10       44.21       42.05      9.59 o 
   1   9  10       21.62       27.95      7.96 o 
   2   9  10       63.40       54.86     15.43 o 
   3   9  10        0.06        7.84      8.08 o 
   4   9  10        0.02        0.73      8.57 o 
  -5  10  10        1.00        0.00      6.12 o 
  -4  10  10       39.97       33.06     14.70 o 
  -3  10  10       62.98       62.21     16.65 o 
  -2  10  10       41.44       52.63     11.24 o 
  -1  10  10       26.51       34.16     11.51 o 
   0  10  10       62.12       65.78     12.44 o 
   1  10  10       10.17       13.08      6.80 o 
   2  10  10       21.11        8.57      7.59 o 
   3  10  10        3.34        0.00      6.61 o 
  -5  11  10        0.11        8.08      8.57 o 
  -4  11  10        0.06        0.00      7.10 o 
  -3  11  10       16.92       17.14     13.23 o 
  -2  11  10        7.99       10.68      6.90 o 
  -1  11  10        0.03        0.00      5.57 o 
   0  11  10        4.52        7.01      5.80 o 
   1  11  10        1.00        1.96      7.35 o 
   2  11  10       35.49       33.31     12.98 o 
  -3  12  10        0.25        0.00      6.86 o 
  -2  12  10       18.26       28.57      9.58 o 
  -1  12  10        2.29        4.69      7.84 o 
   0  12  10       43.22       41.52     10.62 o 
   1  12  10        0.76        0.49      7.84 o 
  -2 -13  11        0.11        5.88      8.57 o 
  -1 -13  11       16.00       25.23     13.47 o 
   0 -13  11        7.86       14.45     10.53 o 
   1 -13  11        0.07        0.00      7.59 o 
  -4 -12  11        8.30        2.45      7.35 o 
  -3 -12  11       20.29       21.55     11.51 o 
  -1 -12  11        0.49        3.18      8.33 o 
   0 -12  11       72.05       91.11     21.31 o 
   1 -12  11       56.44       48.25     15.67 o 
   2 -12  11        9.25        0.73      7.10 o 
  -5 -11  11       18.80       19.84     11.27 o 
  -4 -11  11        5.86        7.10      7.84 o 
  -3 -11  11        7.26       20.82     10.04 o 
  -2 -11  11       69.95       69.80     17.14 o 
  -1 -11  11        1.83        8.57      9.31 o 
   0 -11  11        6.72       10.04      9.31 o 
   1 -11  11        0.19        9.55      8.82 o 
   2 -11  11       10.17        0.00      8.33 o 
   3 -11  11        0.24        0.24      6.61 o 
  -6 -10  11        7.67       15.92      9.80 o 
  -5 -10  11        0.01        3.18      7.35 o 
  -4 -10  11        0.02        1.22      7.10 o 
  -3 -10  11       62.80       51.92     15.92 o 
  -2 -10  11      139.31      159.44     23.76 o 
  -1 -10  11        0.67        1.47      7.10 o 
   0 -10  11       15.81       14.21      9.06 o 
   1 -10  11       64.14       56.58     16.41 o 
   2 -10  11       23.82       32.08     12.98 o 
   3 -10  11        1.49        7.84      7.84 o 
   4 -10  11       20.12       12.74      9.31 o 
  -6  -9  11       34.23       20.82     11.27 o 
  -5  -9  11       13.44        8.57      9.31 o 
  -4  -9  11       99.29      116.34     23.76 o 
  -3  -9  11       65.01       67.60     15.67 o 
  -2  -9  11        6.01        1.47      6.86 o 
  -1  -9  11       27.25       26.21     11.27 o 
   0  -9  11       54.29       60.01     16.16 o 
   1  -9  11       29.52       40.66     13.47 o 
   2  -9  11       94.81       65.64     18.37 o 
   3  -9  11       24.48       34.04     13.72 o 
   4  -9  11       31.27       16.90     11.27 o 
  -7  -8  11       79.86       74.70     19.10 o 
  -6  -8  11        4.42        0.00      6.61 o 
  -5  -8  11       87.24       88.42     19.84 o 
  -4  -8  11       49.79       36.00     12.74 o 
  -3  -8  11       24.22       36.25     11.02 o 
  -2  -8  11       86.53      106.78     18.86 o 
  -1  -8  11        0.75        2.45      6.86 o 
   0  -8  11       65.13       74.95     17.14 o 
   1  -8  11       35.10       24.00     11.51 o 
   2  -8  11        8.77       16.16     10.78 o 
   3  -8  11        7.00       19.35      9.80 o 
   4  -8  11       32.28       22.78     12.25 o 
   5  -8  11       54.91       58.86     12.00 o 
  -7  -7  11        7.86       24.74     10.29 o 
  -6  -7  11       21.25       29.64     13.23 o 
  -5  -7  11        6.39        0.00      6.61 o 
  -4  -7  11        0.13        6.12      7.10 o 
  -3  -7  11        3.10        5.14      7.35 o 
  -2  -7  11      236.92      218.47     22.29 o 
  -1  -7  11      207.71      164.59     19.84 o 
   0  -7  11        4.39        6.61      7.35 o 
   1  -7  11       11.97       11.76      7.84 o 
   2  -7  11      134.77      136.42     24.00 o 
   3  -7  11      350.49      321.09     30.61 o 
   4  -7  11       10.03       21.80     11.76 o 
   5  -7  11       15.60       16.41      7.65 o 
  -7  -6  11        9.24        7.59      8.82 o 
  -6  -6  11        0.02        3.92      7.59 o 
  -5  -6  11        5.60       14.21      9.31 o 
  -4  -6  11       40.45       39.41      9.17 o 
  -3  -6  11       17.27       23.02      9.80 o 
  -2  -6  11       18.58       19.10      9.55 o 
  -1  -6  11        3.42        9.31      7.84 o 
   0  -6  11       20.33       24.74      9.80 o 
   1  -6  11      949.06      836.15     45.80 o 
   2  -6  11      191.01      212.59     24.00 o 
   3  -6  11        0.06        0.00      6.86 o 
   4  -6  11       14.03       14.05      6.17 o 
   5  -6  11       66.96       69.30     12.72 o 
   6  -6  11        5.57        0.00      5.77 o 
  -8  -5  11       11.71       22.78     10.29 o 
  -7  -5  11       32.05       30.61     12.98 o 
  -6  -5  11       27.67       47.27     15.18 o 
  -5  -5  11       17.59       25.23     10.04 o 
  -4  -5  11        2.88        3.36      3.89 o 
  -3  -5  11       95.23      106.05     17.88 o 
  -1  -5  11      338.16      290.23     25.47 o 
   0  -5  11       18.60       28.66     10.78 o 
   1  -5  11      294.19      265.25     25.47 o 
   2  -5  11      514.03      449.67     33.80 o 
   3  -5  11      406.68      362.48     31.10 o 
   4  -5  11        0.84        7.92      7.84 o 
   5  -5  11        2.70       13.29      6.67 o 
   6  -5  11       15.02       20.28      7.96 o 
  -8  -4  11       13.16       28.66     11.51 o 
  -7  -4  11       51.65       55.60     16.90 o 
  -6  -4  11       28.65       21.80     10.53 o 
  -5  -4  11       20.97       25.88      6.97 o 
  -4  -4  11      144.01      144.63     14.82 o 
  -3  -4  11       11.76        8.33      7.35 o 
  -2  -4  11      184.35      183.20     19.59 o 
  -1  -4  11        3.07        5.14      6.12 o 
   0  -4  11      492.30      533.19     34.53 o 
   1  -4  11      659.44      571.15     36.49 o 
   2  -4  11      157.11      180.02     21.31 o 
   3  -4  11       10.67       10.04      8.57 o 
   4  -4  11      103.37       95.06     13.50 o 
   5  -4  11       15.78       17.42      7.42 o 
   6  -4  11        4.24        2.44      6.63 o 
  -8  -3  11       31.35       36.98     12.49 o 
  -7  -3  11       22.30       17.14      9.80 o 
  -6  -3  11       15.08       22.53     10.53 o 
  -5  -3  11       27.75       22.59      6.73 o 
  -4  -3  11       13.96        9.50      5.11 o 
  -3  -3  11       65.59       67.60     15.43 o 
  -2  -3  11      143.41      221.16     21.55 o 
  -1  -3  11        3.32        9.55      6.86 o 
   0  -3  11       62.77       71.03     15.67 o 
   1  -3  11        7.62       12.74      7.84 o 
   2  -3  11       13.10        6.86      7.84 o 
   3  -3  11      163.13      149.43     15.35 o 
   4  -3  11       15.90       19.84      6.92 o 
   5  -3  11        3.21        7.93      5.78 o 
   6  -3  11       44.97       39.91     10.47 o 
  -8  -2  11       19.70       16.65      9.31 o 
  -7  -2  11       24.40       24.98     12.74 o 
  -6  -2  11        9.10       14.51      5.75 o 
  -5  -2  11        4.84        2.78      4.15 o 
  -4  -2  11       94.69       86.19     12.12 o 
  -3  -2  11       54.22       76.66     15.92 o 
  -2  -2  11        6.26       13.47      7.35 o 
  -1  -2  11       75.38       79.60     16.41 o 
   0  -2  11      307.86      331.62     26.45 o 
   1  -2  11        6.82        4.90      6.86 o 
   2  -2  11        2.48        6.37      6.37 o 
   3  -2  11        3.03        1.84      4.16 o 
   4  -2  11        1.30        9.41      5.19 o 
   5  -2  11        7.38       10.15      6.13 o 
   6  -2  11        7.07       20.07      7.42 o 
  -8  -1  11        0.27        0.00      6.61 o 
  -7  -1  11        2.23        0.73      5.88 o 
  -6  -1  11       91.85      101.57     13.76 o 
  -5  -1  11       13.11       13.85      7.47 o 
  -4  -1  11        1.59        7.65      4.39 o 
  -3  -1  11       49.94       60.01     14.45 o 
  -2  -1  11      201.89      251.78     22.78 o 
  -1  -1  11      111.00       81.07     16.90 o 
   0  -1  11        0.75        4.16      5.63 o 
   1  -1  11      192.64      147.44     18.12 o 
   2  -1  11       11.96       19.84      9.31 o 
   3  -1  11        5.90        6.12      4.41 o 
   4  -1  11        1.76       19.97      6.84 o 
   5  -1  11        0.03        6.55      5.44 o 
   6  -1  11        0.03        8.08      8.33 o 
  -8   0  11        6.50        8.82      8.08 o 
  -7   0  11       37.54       60.92     11.41 o 
  -6   0  11        3.00        2.93      5.05 o 
  -5   0  11       82.16       74.45     11.51 o 
  -4   0  11       32.30       42.77      9.43 o 
  -3   0  11        8.07        9.55      8.08 o 
  -2   0  11       14.08       14.21      7.84 o 
  -1   0  11      117.38      119.03     19.10 o 
   0   0  11       84.53      140.34     21.06 o 
   1   0  11       30.75       35.27     12.00 o 
   3   0  11       41.12       58.75     10.00 o 
   4   0  11      145.52      133.74     15.04 o 
   5   0  11        8.17        9.16     10.16 o 
   6   0  11        7.15        3.43      8.33 o 
  -8   1  11        0.03        6.86      8.33 o 
  -7   1  11        4.74        7.65      6.21 o 
  -6   1  11       71.77       65.51     11.24 o 
  -5   1  11       60.83       61.37     10.45 o 
  -4   1  11       53.45       53.95     10.16 o 
  -3   1  11      162.66      165.08     19.10 o 
  -2   1  11       38.36      109.72     17.88 o 
  -1   1  11       88.06       78.37     15.92 o 
   0   1  11       26.79       48.49     12.98 o 
   1   1  11       28.59       29.88     10.29 o 
   2   1  11      147.03      116.49     11.41 o 
   3   1  11        6.64        4.64      4.41 o 
   4   1  11        8.57       13.55      5.09 o 
   5   1  11        0.06        9.62      5.78 o 
   6   1  11        0.29        8.33      8.82 o 
  -7   2  11        8.70       10.53      9.80 o 
  -6   2  11        6.33       12.11      5.39 o 
  -5   2  11      122.20      100.90     20.70 o 
  -4   2  11       16.29       22.53      8.08 o 
  -3   2  11       36.41       38.70     12.49 o 
  -2   2  11       36.37       44.82     12.49 o 
  -1   2  11       24.51       39.92     11.76 o 
   0   2  11        0.05        5.63      5.88 o 
   1   2  11       82.83      101.40     18.37 o 
   2   2  11        4.89       45.24      7.88 o 
   3   2  11       25.09       22.03      6.40 o 
   4   2  11        3.57       22.78     10.78 o 
   5   2  11        8.98        6.12      8.57 o 
   6   2  11        0.93        6.12      7.35 o 
  -8   3  11       21.65       30.37     11.76 o 
  -7   3  11        0.00        3.43      8.08 o 
  -6   3  11       94.58       70.29     17.88 o 
  -5   3  11        1.29        4.16      6.86 o 
  -4   3  11      146.98      107.50     19.23 o 
  -3   3  11       82.71      100.66     19.84 o 
  -2   3  11       75.81      106.29     18.86 o 
  -1   3  11      438.61      393.09     29.39 o 
   0   3  11        4.89       20.33      7.84 o 
   1   3  11      110.53      103.11     18.61 o 
   2   3  11       25.01       26.22      6.97 o 
   3   3  11       47.73       69.71     11.06 o 
   4   3  11        1.74        0.56      4.57 o 
   5   3  11        0.05        0.73      7.35 o 
   6   3  11       17.39        7.84      9.55 o 
  -8   4  11        0.05        5.14      9.31 o 
  -7   4  11       19.79       19.10     11.02 o 
  -6   4  11       24.55       30.37     12.98 o 
  -5   4  11       43.10       52.90     16.41 o 
  -4   4  11       91.77       99.93     20.57 o 
  -3   4  11       89.60       85.48     18.86 o 
  -2   4  11      183.54      164.83     20.08 o 
  -1   4  11      299.16      289.00     25.72 o 
   0   4  11       20.06       39.43     12.00 o 
   1   4  11      156.53      128.04     12.30 o 
   2   4  11       26.93       41.37      8.31 o 
   3   4  11       10.19       13.47      5.51 o 
   4   4  11       26.78       20.82      9.55 o 
   5   4  11       13.12       15.43      8.57 o 
   6   4  11        1.50        0.00      6.86 o 
  -7   5  11        0.56        7.10      9.31 o 
  -6   5  11        2.75       14.70      9.55 o 
  -5   5  11        0.96        0.00      6.86 o 
  -4   5  11       30.64       37.23     13.72 o 
  -3   5  11      138.83      160.67     25.23 o 
  -2   5  11       23.99       37.47     11.76 o 
  -1   5  11      376.77      340.68     28.41 o 
   0   5  11      908.60      990.45     48.00 o 
   1   5  11       13.49       22.32      6.30 o 
   2   5  11       95.25      103.80     13.47 o 
   3   5  11        4.34        7.44      4.32 o 
   4   5  11        0.24        0.00      7.10 o 
   5   5  11        7.42        8.08      8.82 o 
  -7   6  11        0.24        1.96      9.55 o 
  -6   6  11       19.23       16.16      9.80 o 
  -5   6  11       34.82       16.16     10.29 o 
  -4   6  11        2.27        8.33      9.06 o 
  -3   6  11       83.31       62.21     17.39 o 
  -2   6  11        9.31       19.35      8.57 o 
  -1   6  11       43.12       42.86     14.21 o 
   0   6  11      179.07      218.22     22.53 o 
   1   6  11      551.79      466.58     22.34 o 
   2   6  11       73.54       69.82     11.35 o 
   3   6  11        3.40        1.71      5.88 o 
   4   6  11        3.78        5.63      8.82 o 
   5   6  11        4.70       14.94     10.04 o 
  -7   7  11        6.01       13.23      9.55 o 
  -6   7  11       47.22       67.35     20.08 o 
  -5   7  11       88.13       75.92     19.84 o 
  -4   7  11        0.16       15.92     10.04 o 
  -3   7  11       36.27       47.27     15.92 o 
  -2   7  11       53.82       52.66     15.92 o 
  -1   7  11      153.01      182.46     27.43 o 
   0   7  11       57.97      101.89     21.31 o 
   1   7  11       39.72       46.80      9.94 o 
   2   7  11        0.56       10.47      5.12 o 
   3   7  11        1.76        0.98      7.10 o 
   4   7  11        0.27       17.14      8.82 o 
  -6   8  11       18.10       42.86     15.43 o 
  -5   8  11        5.07       12.74      9.55 o 
  -4   8  11       22.19       25.47     11.51 o 
  -3   8  11       75.13       76.66     20.33 o 
  -2   8  11        3.28        0.00      7.84 o 
  -1   8  11       39.47       33.80     13.96 o 
   0   8  11        0.18        1.01      6.74 o 
   1   8  11       65.73       80.03     24.37 o 
   2   8  11       14.57        5.88      7.10 o 
   3   8  11        0.06        6.86      6.86 o 
   4   8  11       32.68       38.21     13.96 o 
  -6   9  11        2.64        0.00      8.82 o 
  -5   9  11        6.88       11.02     10.53 o 
  -4   9  11       13.08       10.29     10.53 o 
  -3   9  11        0.79        1.96      8.33 o 
  -2   9  11       34.26       65.15     17.88 o 
  -1   9  11       20.58       36.25     14.94 o 
   0   9  11       16.15       25.92     14.33 o 
   1   9  11        9.22       11.54      6.48 o 
   2   9  11       15.86        8.33      8.82 o 
   3   9  11        3.47       15.67     10.04 o 
  -5  10  11        5.63        0.00      9.06 o 
  -4  10  11       33.21       33.31     13.72 o 
  -3  10  11        1.54        1.47     10.04 o 
  -2  10  11        0.73       21.80     10.53 o 
  -1  10  11       43.45       56.82     17.14 o 
   0  10  11        3.21        0.65      5.68 o 
   1  10  11        0.48        8.08      8.82 o 
   2  10  11        2.46        3.43      7.59 o 
  -4  11  11        0.09       13.23      8.33 o 
  -3  11  11        0.10       10.78      7.59 o 
  -2  11  11        3.20        0.00     10.29 o 
  -1  11  11        7.96       27.68     11.51 o 
   0  11  11        1.22        5.58      6.37 o 
   1  11  11        6.09        3.43      8.08 o 
  -3 -12  12       43.23       58.54     18.61 o 
  -1 -12  12        8.96       18.37     11.02 o 
   0 -12  12        0.00       15.43     10.78 o 
   1 -12  12        0.16        0.00      7.35 o 
  -4 -11  12        4.63        6.37      8.57 o 
  -3 -11  12        4.44        6.61      8.57 o 
  -2 -11  12       34.59       39.68     13.96 o 
  -1 -11  12       83.13       86.46     20.08 o 
   0 -11  12       68.36       86.46     20.08 o 
   1 -11  12        3.02        4.41      8.82 o 
   2 -11  12        2.27       15.92      9.55 o 
  -5 -10  12       54.29       43.11     15.67 o 
  -4 -10  12        4.50        5.39      7.59 o 
  -3 -10  12       24.95       37.23     14.70 o 
  -2 -10  12       38.32       50.94     15.18 o 
  -1 -10  12       39.28       61.47     16.41 o 
   0 -10  12       33.56       60.01     16.65 o 
   1 -10  12       57.61       51.43     15.67 o 
   2 -10  12        1.48        2.45      9.06 o 
   3 -10  12        0.00        0.98      7.84 o 
  -6  -9  12       71.12       76.90     22.29 o 
  -5  -9  12       14.90       21.06     10.78 o 
  -4  -9  12       10.05       16.16     10.53 o 
  -3  -9  12       42.54       42.62     14.21 o 
  -2  -9  12        0.63        0.00      6.37 o 
  -1  -9  12       43.88       51.19     14.70 o 
   0  -9  12        7.88        4.41      8.57 o 
   1  -9  12        0.69        9.06      9.06 o 
   2  -9  12        1.49        3.43      7.35 o 
   3  -9  12       99.09       92.82     21.31 o 
   4  -9  12       41.78       34.04     13.72 o 
  -6  -8  12        2.41        7.10      7.10 o 
  -5  -8  12        3.49        5.88      8.82 o 
  -4  -8  12       30.01       31.10     12.74 o 
  -3  -8  12        8.55       16.41      9.80 o 
  -2  -8  12        8.67        2.20      6.86 o 
  -1  -8  12       60.97       72.25     17.39 o 
   0  -8  12        0.71        0.98      8.33 o 
   1  -8  12       51.40       81.56     20.57 o 
   2  -8  12       12.08        8.08      8.82 o 
   3  -8  12        0.48        9.80      9.31 o 
   4  -8  12       18.70       13.23     10.53 o 
  -7  -7  12        2.76        9.06      8.08 o 
  -6  -7  12       30.80       40.41     13.96 o 
  -5  -7  12      118.09      132.50     24.74 o 
  -4  -7  12        5.11        4.05      4.46 o 
  -3  -7  12       21.80       24.00      9.80 o 
  -2  -7  12        4.95        2.69      7.10 o 
  -1  -7  12       14.37       15.18      8.57 o 
   0  -7  12        0.06        2.45      6.86 o 
   1  -7  12      375.78      273.33     28.17 o 
   2  -7  12        0.01        3.43      6.37 o 
   3  -7  12        1.56        0.00      7.35 o 
   4  -7  12       50.10       47.27     15.43 o 
   5  -7  12        4.64        5.88      7.59 o 
  -7  -6  12        6.43       15.92      7.35 o 
  -6  -6  12        4.10       11.51      8.82 o 
  -5  -6  12        2.47        5.88      8.33 o 
  -4  -6  12       13.20       17.05      6.40 o 
  -3  -6  12       54.38       49.23     13.23 o 
  -2  -6  12        2.22        3.18      6.61 o 
  -1  -6  12       12.46       15.92     10.04 o 
   0  -6  12        6.87       12.25      8.82 o 
   1  -6  12      791.24      742.59     44.82 o 
   2  -6  12       40.88       26.70     11.51 o 
   3  -6  12        0.08        4.41      8.57 o 
   4  -6  12       17.67       28.66      9.80 o 
   5  -6  12      116.35       86.46     20.57 o 
  -7  -5  12        0.47        8.33      8.08 o 
  -6  -5  12       10.69       12.49      7.59 o 
  -5  -5  12        4.87        0.00      6.86 o 
  -4  -5  12       17.64       29.02      7.79 o 
  -3  -5  12       42.65       35.27     11.76 o 
  -1  -5  12      228.48      225.57     23.76 o 
   0  -5  12      134.87      113.40     21.55 o 
   1  -5  12       55.45       84.50     19.35 o 
   2  -5  12      215.88      174.87     26.70 o 
   3  -5  12        6.79        9.06      8.33 o 
   4  -5  12        1.14        3.18      8.57 o 
   5  -5  12        2.40        4.41      8.57 o 
  -7  -4  12       33.72       32.82     13.23 o 
  -6  -4  12       19.48       12.49     10.04 o 
  -5  -4  12       14.12       26.26      7.35 o 
  -4  -4  12      151.84      157.13     14.82 o 
  -3  -4  12       47.17       62.94     15.18 o 
  -2  -4  12       23.74       31.35     10.53 o 
  -1  -4  12      172.95      166.54     24.00 o 
   0  -4  12      454.36      462.41     34.04 o 
   1  -4  12       13.87       25.23     11.27 o 
   2  -4  12       33.42       31.10     11.76 o 
   3  -4  12        0.37        6.61      7.59 o 
   4  -4  12        0.67        0.00      7.59 o 
   5  -4  12       75.37       78.62     19.35 o 
  -8  -3  12       17.19       10.53      8.82 o 
  -7  -3  12        2.47       12.25      9.31 o 
  -6  -3  12        5.19        2.69      7.10 o 
  -5  -3  12        2.32        4.90      5.20 o 
  -4  -3  12        1.04        2.52      4.46 o 
  -3  -3  12       19.95       23.02      9.31 o 
  -2  -3  12       15.76       22.53      9.55 o 
  -1  -3  12       15.21       16.41      9.80 o 
   0  -3  12      585.12      538.58     35.76 o 
   1  -3  12        0.01        4.16      7.35 o 
   2  -3  12        9.37       28.41     11.27 o 
   3  -3  12      136.07      142.05     24.00 o 
   4  -3  12        3.63        7.35      7.35 o 
   5  -3  12        0.38        7.10      8.08 o 
   6  -3  12       27.83       16.50      7.77 o 
  -8  -2  12        5.23        0.00      6.12 o 
  -7  -2  12       12.66       15.18      8.82 o 
  -6  -2  12       38.93       47.14      9.85 o 
  -5  -2  12        0.20        1.37      4.49 o 
  -4  -2  12       53.80       65.51     11.00 o 
  -3  -2  12        0.54       12.49      8.33 o 
  -2  -2  12       41.88       39.92     12.25 o 
  -1  -2  12       48.60       32.08     11.27 o 
   0  -2  12       33.60       59.27     15.67 o 
   1  -2  12        1.53        7.59      7.10 o 
   2  -2  12       54.15       52.17     14.45 o 
   3  -2  12        3.82        0.00      5.88 o 
   4  -2  12        6.36        6.86      7.35 o 
   5  -2  12        1.72       10.82      7.11 o 
   6  -2  12       15.05       27.09      8.23 o 
  -8  -1  12       14.56       21.80     10.53 o 
  -7  -1  12        1.11        0.00      5.88 o 
  -6  -1  12        0.05        0.94      7.71 o 
  -5  -1  12      126.57      120.07     19.47 o 
  -4  -1  12        7.16        8.86      4.35 o 
  -3  -1  12       40.96       48.98     13.72 o 
  -2  -1  12        0.06        7.35      5.88 o 
  -1  -1  12       10.80        6.37      6.61 o 
   0  -1  12       19.65       33.80     11.02 o 
   1  -1  12        1.07        6.86      6.61 o 
   2  -1  12       21.95       37.96     12.49 o 
   3  -1  12       12.73       11.02      8.33 o 
   4  -1  12        0.30        6.12      7.10 o 
   5  -1  12       11.17       11.31      6.48 o 
   6  -1  12       27.43       21.80     11.76 o 
  -8   0  12        6.80       12.00      8.82 o 
  -7   0  12       13.34       18.61      7.20 o 
  -6   0  12       33.49       19.87     13.47 o 
  -5   0  12       10.58       11.65      5.75 o 
  -3   0  12        7.46       10.29      7.84 o 
  -2   0  12      549.57      477.59     33.06 o 
  -1   0  12       13.20       14.70      8.57 o 
   0   0  12      107.06      150.38     22.78 o 
   1   0  12       83.47       96.50     19.35 o 
   2   0  12       92.94      103.60     20.33 o 
   3   0  12        2.11        3.18      6.37 o 
   4   0  12       15.36       17.39      9.06 o 
   5   0  12       10.21       14.45      7.12 o 
   6   0  12        0.17        0.00      8.57 o 
  -7   1  12       33.06       42.26     12.74 o 
  -6   1  12       16.03       15.32      9.67 o 
  -5   1  12       87.10       74.34     12.61 o 
  -4   1  12       57.29       57.96     10.29 o 
  -3   1  12      130.81      162.63     24.25 o 
  -2   1  12        4.80       66.62     15.18 o 
  -1   1  12        2.11       12.00      7.35 o 
   0   1  12        0.62        0.73      5.39 o 
   1   1  12        0.22       11.51      7.10 o 
   2   1  12       28.51       99.93     18.86 o 
   3   1  12      275.55      239.53     24.49 o 
   4   1  12       46.43       50.10     10.12 o 
   5   1  12        4.29       10.22      6.28 o 
   6   1  12        0.60        0.00      8.33 o 
  -7   2  12       90.45      109.48     22.04 o 
  -6   2  12        1.30        0.98      8.82 o 
  -5   2  12       96.46       80.15     11.73 o 
  -4   2  12        0.03        6.06      4.11 o 
  -3   2  12       36.65       57.31     16.41 o 
  -2   2  12      153.31      135.93     23.02 o 
  -1   2  12       32.25       30.61     11.27 o 
   0   2  12        4.28        5.14      7.35 o 
   1   2  12       71.48      105.80     19.84 o 
   2   2  12       67.72       85.97     18.37 o 
   3   2  12        0.17        1.71      7.10 o 
   4   2  12        4.68       10.35      9.31 o 
   5   2  12       44.64       52.66     15.43 o 
  -7   3  12        0.59        3.43      7.84 o 
  -6   3  12        5.76       13.96      9.31 o 
  -5   3  12        7.04       17.14      9.55 o 
  -4   3  12       32.76       30.61     11.76 o 
  -3   3  12       84.16       68.09     17.14 o 
  -2   3  12       14.85       25.72     10.78 o 
  -1   3  12       13.94       33.31     12.00 o 
   0   3  12      126.05      167.28     19.84 o 
   1   3  12        1.52        6.12      6.86 o 
   2   3  12       52.20       63.19     16.41 o 
   3   3  12       46.31       63.19     15.18 o 
   4   3  12        2.69        7.99      7.71 o 
   5   3  12        0.29        1.22      9.06 o 
  -7   4  12       35.72       15.43     11.51 o 
  -6   4  12       12.85       18.37     10.29 o 
  -5   4  12        2.87       21.80     11.76 o 
  -4   4  12      117.33      135.93     24.98 o 
  -3   4  12        8.71        7.35      7.35 o 
  -2   4  12       60.07       78.13     19.10 o 
  -1   4  12        1.62        8.57      8.82 o 
   0   4  12       25.47       26.94     11.02 o 
   1   4  12       58.71       72.99     18.37 o 
   2   4  12        8.13        1.96      8.33 o 
   3   4  12        0.01        0.00      7.10 o 
   4   4  12       23.56       22.53     11.02 o 
   5   4  12       28.40       48.74     16.65 o 
  -7   5  12        5.52        2.45      8.08 o 
  -6   5  12       47.04       50.70     16.41 o 
  -5   5  12       26.28       18.61     10.29 o 
  -4   5  12       19.02       11.51     10.29 o 
  -3   5  12        0.03        7.35      8.33 o 
  -2   5  12       64.42       67.11     16.90 o 
  -1   5  12      242.65      180.50     22.04 o 
   0   5  12      101.01      121.23     22.04 o 
   1   5  12        7.21       10.53      9.06 o 
   2   5  12       25.94       48.25     14.45 o 
   3   5  12       67.55       58.82     11.19 o 
   4   5  12        4.64        1.71      8.08 o 
   5   5  12        2.34        4.65      9.06 o 
  -7   6  12        3.83       18.12     12.49 o 
  -6   6  12       10.77       24.25     12.25 o 
  -5   6  12       11.33        4.41      7.84 o 
  -4   6  12       44.63       52.41     18.37 o 
  -3   6  12      143.34      145.73     26.21 o 
  -2   6  12        0.45        7.59     10.04 o 
  -1   6  12        1.84       13.96      7.59 o 
   0   6  12      143.91      184.42     22.04 o 
   1   6  12        3.81       14.21      9.55 o 
   2   6  12       38.77       62.45     16.41 o 
   3   6  12        0.00       10.53      8.33 o 
   4   6  12        6.13       14.45      9.31 o 
  -6   7  12       11.99       23.02     12.00 o 
  -5   7  12        3.00        3.43     10.29 o 
  -4   7  12        2.59       11.51      8.57 o 
  -3   7  12        9.30       17.39     11.76 o 
  -2   7  12        1.03        8.82      8.33 o 
  -1   7  12       29.98       55.84     17.63 o 
   0   7  12       19.29       28.66     12.98 o 
   1   7  12      122.00      130.54     24.25 o 
   2   7  12       56.19       45.55     14.45 o 
   3   7  12       63.22       49.47     14.70 o 
   4   7  12        0.07        6.86      9.31 o 
  -6   8  12        0.42        0.00      9.06 o 
  -5   8  12        0.00       13.72      9.31 o 
  -4   8  12        1.95       15.67     12.00 o 
  -3   8  12       22.62       42.86     15.43 o 
  -2   8  12        0.35        8.08      8.82 o 
  -1   8  12       37.84       59.27     19.10 o 
   0   8  12        5.68       17.88     10.04 o 
   1   8  12        7.08       23.51     12.00 o 
   3   8  12        1.25        4.90      7.59 o 
  -5   9  12       14.21        5.63      8.33 o 
  -4   9  12        3.32        0.49      7.10 o 
  -3   9  12        5.38        6.37      9.31 o 
  -2   9  12       29.84       35.76     15.18 o 
  -1   9  12        7.66        8.33     11.02 o 
   0   9  12        7.32       26.94     12.98 o 
   1   9  12        4.18        9.55      8.57 o 
  -4  10  12        0.11        0.00      6.86 o 
  -3  10  12       13.83        4.41      7.84 o 
  -2  10  12       10.27        4.16      9.31 o 
  -1  10  12       16.75       35.51     13.96 o 
   0  10  12       33.61       54.37     17.39 o 
  -2  11  12        0.90       13.23      9.55 o 
  -1  11  12       13.50       23.51     11.51 o 
  -3 -11  13        7.66       10.29      9.55 o 
  -2 -11  13        0.48        0.00      7.59 o 
  -1 -11  13      109.41      133.24     24.98 o 
   0 -11  13       57.18       69.31     19.10 o 
   1 -11  13        1.86       13.23      9.55 o 
  -4 -10  13        3.07       15.67     10.78 o 
  -2 -10  13       30.85       33.55     14.21 o 
  -1 -10  13       23.81       17.63     10.78 o 
   0 -10  13        0.23        7.59      8.82 o 
   1 -10  13        0.78        0.00      8.08 o 
   2 -10  13       27.73       27.92     13.96 o 
  -5  -9  13       15.25       20.08     12.00 o 
  -4  -9  13        0.16        7.59      7.35 o 
  -3  -9  13        2.47       14.21      9.31 o 
  -2  -9  13       36.07       16.41     10.29 o 
  -1  -9  13        0.39       13.72      9.55 o 
   0  -9  13      101.81       87.44     21.55 o 
   1  -9  13        7.75        5.14      8.82 o 
   2  -9  13        3.11        7.59      8.08 o 
   3  -9  13       76.23       62.70     17.88 o 
  -5  -8  13       41.95       45.55     14.94 o 
  -4  -8  13        9.55        8.33      8.57 o 
  -3  -8  13        0.78        6.12      7.59 o 
  -2  -8  13       30.68       28.90     11.51 o 
  -1  -8  13       29.57       37.23     12.98 o 
   0  -8  13      158.06      165.81     26.45 o 
   1  -8  13       58.84       53.39     16.90 o 
   2  -8  13        0.00        0.00      6.37 o 
   3  -8  13        2.57        4.41      7.59 o 
  -6  -7  13       59.42       86.95     20.82 o 
  -5  -7  13        9.05        9.55      8.82 o 
  -4  -7  13        4.55        9.04      5.53 o 
  -3  -7  13        3.11        0.00      7.10 o 
  -2  -7  13        6.33        9.80      7.35 o 
  -1  -7  13       20.67       16.41     10.53 o 
   0  -7  13       33.51       27.19     12.25 o 
   1  -7  13       10.35       25.72     12.49 o 
   2  -7  13        0.09        2.94      6.61 o 
   3  -7  13       82.37       53.64     15.67 o 
   4  -7  13       55.35       52.17     17.63 o 
  -6  -6  13        2.19        6.61      6.37 o 
  -5  -6  13        2.92        6.61      8.33 o 
  -4  -6  13        1.81        6.05      5.11 o 
  -3  -6  13       30.62       35.76     12.00 o 
  -2  -6  13        1.67        0.00      6.12 o 
  -1  -6  13       10.47       13.96      9.31 o 
   0  -6  13        0.38        2.20      7.59 o 
   1  -6  13        2.27        2.45      7.59 o 
   2  -6  13       60.10       58.78     16.16 o 
   3  -6  13        0.00        4.16      8.33 o 
   4  -6  13       26.10       36.49     13.23 o 
  -7  -5  13        0.27        4.90      6.86 o 
  -6  -5  13        6.19        6.37      9.31 o 
  -5  -5  13        2.77        9.31      7.84 o 
  -4  -5  13       55.23       48.02     10.04 o 
  -3  -5  13        9.74       12.98      9.06 o 
  -2  -5  13       61.06       50.94     14.21 o 
  -1  -5  13      288.51      248.10     25.96 o 
   0  -5  13      199.95      229.24     25.72 o 
   1  -5  13        0.38       10.78      7.35 o 
   2  -5  13        2.13        1.71      7.59 o 
   3  -5  13        0.63        3.43      7.59 o 
   4  -5  13       10.40        9.80      8.57 o 
   5  -5  13        1.07       12.25      8.33 o 
  -7  -4  13        0.01        2.45      8.08 o 
  -6  -4  13        0.11        0.00      6.37 o 
  -5  -4  13        0.13        7.47      5.23 o 
  -4  -4  13        0.44       11.04      5.64 o 
  -3  -4  13       17.65       25.47     12.00 o 
  -2  -4  13      190.22      173.65     24.98 o 
  -1  -4  13      396.38      450.41     34.53 o 
   0  -4  13        0.12        1.96      6.86 o 
   1  -4  13       19.90        5.88      9.06 o 
   2  -4  13       60.27       83.27     19.59 o 
   3  -4  13       36.53       32.08     13.23 o 
   4  -4  13       16.96       18.12     11.76 o 
   5  -4  13       28.63       62.94     16.16 o 
  -7  -3  13        0.27        3.43      8.33 o 
  -6  -3  13        0.16        8.82      7.35 o 
  -5  -3  13       45.31       35.42      9.06 o 
  -4  -3  13       19.57       37.72     13.23 o 
  -3  -3  13       11.20       12.25      9.31 o 
  -2  -3  13       28.05       29.88     12.00 o 
  -1  -3  13        0.54        0.00      5.63 o 
   0  -3  13       83.94       74.46     17.88 o 
   1  -3  13       17.12       23.51     11.76 o 
   2  -3  13       14.79       23.27     11.02 o 
   3  -3  13       36.18       39.43     13.96 o 
   4  -3  13        4.95        3.92      9.06 o 
   5  -3  13        1.48        2.45      7.59 o 
  -7  -2  13        0.23        5.14      8.57 o 
  -6  -2  13       12.58        6.56      5.93 o 
  -5  -2  13       10.74       17.65      6.67 o 
  -4  -2  13       86.40       90.86     19.59 o 
  -3  -2  13       32.11       43.11     13.72 o 
  -2  -2  13       12.73       20.57     10.04 o 
  -1  -2  13       22.21       35.02     12.49 o 
   0  -2  13        0.75        3.92      7.35 o 
   1  -2  13        2.00        8.82      7.35 o 
   2  -2  13        3.03        4.65      8.33 o 
   3  -2  13       17.64        6.12      7.59 o 
   4  -2  13        2.03       12.00      9.55 o 
   5  -2  13       17.80       17.39     11.76 o 
  -7  -1  13        1.99       14.21      9.80 o 
  -6  -1  13        3.36        8.33      6.06 o 
  -5  -1  13        7.09        7.52      4.93 o 
  -4  -1  13      108.17      112.56     21.92 o 
  -3  -1  13       76.27       68.33     16.65 o 
  -2  -1  13       14.33       26.94     11.02 o 
  -1  -1  13      236.81      179.77     21.80 o 
   0  -1  13       22.72       40.41     12.25 o 
   1  -1  13       10.73       12.49      7.59 o 
   2  -1  13        9.14       21.55     10.29 o 
   3  -1  13        2.04        6.12      7.59 o 
   4  -1  13       29.56       22.04     11.51 o 
   5  -1  13        0.00       19.10      8.82 o 
  -7   0  13       96.22      110.13     25.10 o 
  -6   0  13       18.67       27.46      8.57 o 
  -5   0  13       11.77        9.91      6.98 o 
  -4   0  13        0.28        9.80      6.12 o 
  -3   0  13      206.94      169.97     21.06 o 
  -2   0  13       78.95      101.64     20.08 o 
  -1   0  13        1.16        0.00      4.41 o 
   0   0  13        0.40        0.00      6.12 o 
   1   0  13        0.05        0.00      6.61 o 
   2   0  13      226.48      203.28     23.27 o 
   3   0  13        0.04        3.67      8.82 o 
   4   0  13        7.41       13.47     10.04 o 
   5   0  13       16.54       16.41     11.27 o 
  -7   1  13       11.04       30.61     13.72 o 
  -6   1  13       32.18       54.07     11.05 o 
  -5   1  13        8.76       14.66      6.16 o 
  -4   1  13       15.49       16.43      6.59 o 
  -3   1  13        5.09       17.63      9.80 o 
  -2   1  13      209.95      210.87     23.51 o 
  -1   1  13        8.05       10.29      7.59 o 
   0   1  13       53.71       69.07     16.65 o 
   1   1  13        7.60        8.57      7.84 o 
   2   1  13        1.62       16.41      9.31 o 
   3   1  13      128.24      126.38     23.51 o 
   4   1  13       10.58       21.55     10.04 o 
  -7   2  13       10.90       24.74     11.02 o 
  -6   2  13        0.02        3.43      9.31 o 
  -5   2  13       24.39       22.53     12.00 o 
  -4   2  13       79.06       58.18     10.77 o 
  -3   2  13        3.72        2.94      8.57 o 
  -2   2  13        0.09       17.14      8.33 o 
  -1   2  13       65.77       86.70     19.84 o 
   0   2  13       29.39       34.04     11.51 o 
   1   2  13      259.87      233.65     24.74 o 
   2   2  13       38.74       36.25     13.72 o 
   3   2  13        6.67        7.59      9.31 o 
   4   2  13       24.80       24.74     10.53 o 
  -7   3  13        0.10        5.14     11.02 o 
  -6   3  13      117.61      117.07     24.25 o 
  -5   3  13       25.37       41.88     14.94 o 
  -4   3  13        4.07        1.71      8.08 o 
  -3   3  13       54.31       39.68     13.72 o 
  -2   3  13        2.26        9.80      8.08 o 
  -1   3  13       31.60       51.19     15.43 o 
   0   3  13        0.00        3.43      6.37 o 
   1   3  13       11.40       19.35      8.82 o 
   2   3  13        0.21       29.39     11.02 o 
   3   3  13        2.29        7.59      8.82 o 
  -7   4  13       46.33       74.21     19.10 o 
  -6   4  13       19.79       27.43     12.74 o 
  -5   4  13        0.18        0.00      7.84 o 
  -4   4  13       18.45       23.51     11.27 o 
  -3   4  13       89.43       99.44     22.29 o 
  -2   4  13       28.27       20.08     11.02 o 
  -1   4  13       37.72       28.17     11.27 o 
   0   4  13       12.83       17.63     10.29 o 
   1   4  13       77.53       98.70     21.55 o 
   2   4  13       22.05       36.00     12.98 o 
   3   4  13        0.30        5.39      8.33 o 
  -6   5  13        1.99        8.33      8.82 o 
  -5   5  13       74.49       92.09     22.29 o 
  -4   5  13        2.46        0.00      8.08 o 
  -3   5  13        4.70        4.16      8.08 o 
  -2   5  13       23.13       47.51     14.94 o 
  -1   5  13       18.08       32.57     12.74 o 
   0   5  13        7.78       29.88     12.00 o 
   1   5  13       54.76       61.72     18.12 o 
   2   5  13        0.56       13.72     10.04 o 
   3   5  13        4.54       10.78      9.55 o 
  -6   6  13        2.98       18.37     10.53 o 
  -5   6  13        0.01        8.33      8.33 o 
  -4   6  13       40.56       48.00     16.16 o 
  -3   6  13       60.21       60.25     17.63 o 
  -2   6  13       16.76       13.23      9.80 o 
  -1   6  13       47.98       50.21     18.37 o 
   0   6  13      141.18      192.51     28.66 o 
   1   6  13       57.48       66.37     18.12 o 
   2   6  13        6.39        4.65      8.82 o 
  -5   7  13        1.48        0.49      9.31 o 
  -4   7  13        1.88        0.00      6.86 o 
  -3   7  13       69.41       63.68     21.06 o 
  -2   7  13       20.44       33.55     13.23 o 
  -1   7  13        1.50        3.92      9.80 o 
   0   7  13        9.40        3.67      9.31 o 
   1   7  13        0.82        5.39      9.80 o 
   2   7  13        7.65       19.10     10.29 o 
  -5   8  13       10.32       25.23     12.74 o 
  -4   8  13       10.58       14.94      8.33 o 
  -3   8  13       26.67       16.16      9.55 o 
  -2   8  13        9.78        0.00      9.31 o 
  -1   8  13        0.06       13.96      9.55 o 
   0   8  13        2.23        3.43      9.06 o 
   1   8  13        4.50        0.00      8.57 o 
  -4   9  13        7.88       14.70      8.33 o 
  -3   9  13       27.92       40.66     14.70 o 
  -2   9  13        4.40        0.00      7.84 o 
  -1   9  13        1.20        4.65      9.06 o 
   0   9  13       57.35       66.13     18.37 o 
   1   9  13        0.74       11.02      9.31 o 
  -1  10  13        2.10        0.00      8.82 o 
  -2 -10  14        3.55        1.96      9.06 o 
  -1 -10  14       20.92       20.08     11.76 o 
   0 -10  14        5.51       19.35     11.02 o 
   1 -10  14       27.75       43.35     14.45 o 
  -4  -9  14        0.44        8.33      8.82 o 
  -3  -9  14        7.12        7.84      9.31 o 
  -2  -9  14       19.68        8.33      8.82 o 
  -1  -9  14       38.74       48.25     16.41 o 
   0  -9  14       59.10       70.78     19.10 o 
   1  -9  14        8.68       10.29     10.53 o 
   2  -9  14        1.48       10.04     10.78 o 
  -5  -8  14       16.11       14.21      9.06 o 
  -4  -8  14        2.59       14.94      9.80 o 
  -3  -8  14       46.89       60.01     16.90 o 
  -2  -8  14       17.68       13.23      9.80 o 
  -1  -8  14        5.91        4.41      8.08 o 
   0  -8  14       40.38       35.27     14.21 o 
   1  -8  14        1.40        2.20      8.08 o 
   2  -8  14       31.23       28.41     14.21 o 
  -5  -7  14        0.13        0.00      5.63 o 
  -4  -7  14        2.87       15.43      6.75 o 
  -3  -7  14        0.01        4.90      8.08 o 
  -2  -7  14       12.17       12.49      9.31 o 
  -1  -7  14       47.38       53.39     17.14 o 
   0  -7  14        6.13        8.08      8.82 o 
   1  -7  14       25.38       37.23     13.96 o 
   2  -7  14        0.00        3.92      7.84 o 
   3  -7  14       54.29       49.96     14.70 o 
  -6  -6  14        7.76        1.71      7.59 o 
  -5  -6  14        4.61        0.00      6.12 o 
  -4  -6  14        7.22        3.95      5.29 o 
  -3  -6  14       40.18       48.74     14.45 o 
  -2  -6  14        3.01       16.65      9.31 o 
  -1  -6  14      271.93      286.55     28.90 o 
   0  -6  14       16.45       25.23     11.76 o 
   1  -6  14        0.82        2.94      8.57 o 
   2  -6  14        6.26       30.12     14.21 o 
   3  -6  14       38.83       31.59     12.49 o 
  -6  -5  14        0.16        2.20      7.59 o 
  -5  -5  14        1.14        0.00      5.88 o 
  -4  -5  14        0.40        0.00      7.35 o 
  -3  -5  14       43.47       56.82     15.43 o 
  -2  -5  14       40.46       42.86     14.21 o 
  -1  -5  14        7.65        8.82      9.31 o 
   0  -5  14      434.92      385.01     34.29 o 
   1  -5  14      102.69      118.79     24.49 o 
   2  -5  14       11.75        1.71      6.86 o 
   3  -5  14        0.18        9.55      7.84 o 
   4  -5  14      104.59      108.99     24.00 o 
  -6  -4  14       14.77       33.31     12.98 o 
  -5  -4  14        5.75        8.49      7.10 o 
  -4  -4  14       34.76       56.82     15.43 o 
  -3  -4  14        0.01        0.00      6.37 o 
  -2  -4  14      331.65      304.43     29.39 o 
  -1  -4  14       34.90       34.78     13.47 o 
   0  -4  14      227.01      243.20     26.94 o 
   1  -4  14       67.46       70.29     17.63 o 
   2  -4  14       87.25       96.50     22.29 o 
   3  -4  14       13.01       35.02     14.94 o 
   4  -4  14        0.05       11.51      8.33 o 
  -6  -3  14        9.49       25.72     12.25 o 
  -5  -3  14       47.64       55.11     11.64 o 
  -4  -3  14       26.28       26.45     12.00 o 
  -3  -3  14       51.72       90.86     20.57 o 
  -2  -3  14      116.50      105.07     21.06 o 
  -1  -3  14       59.68       70.05     18.86 o 
   0  -3  14        2.49        4.65      6.86 o 
   1  -3  14        1.56       33.80     13.96 o 
   2  -3  14       19.90       28.66     12.74 o 
   3  -3  14        0.52        6.37      7.59 o 
   4  -3  14       97.62       68.58     18.86 o 
  -7  -2  14        1.52        5.39      8.57 o 
  -6  -2  14        2.72        0.23      5.61 o 
  -5  -2  14        5.47        9.67      5.52 o 
  -4  -2  14        1.58        1.71      7.59 o 
  -3  -2  14       15.06       11.02      9.06 o 
  -2  -2  14        7.71       10.29     10.04 o 
  -1  -2  14        0.69        7.10      8.57 o 
   0  -2  14       17.83       20.82     10.04 o 
   1  -2  14        1.20        8.82      9.80 o 
   2  -2  14       16.73       27.92     11.76 o 
   3  -2  14        3.15        6.12      8.08 o 
   4  -2  14        2.73        7.59      8.57 o 
  -7  -1  14       18.55       22.53     11.76 o 
  -6  -1  14        0.24        3.11      5.96 o 
  -5  -1  14       25.17       20.25      7.59 o 
  -4  -1  14        4.49        4.65      7.59 o 
  -3  -1  14        7.17        8.57      8.82 o 
  -2  -1  14       42.91       38.21     13.96 o 
  -1  -1  14       86.92      104.83     22.29 o 
   0  -1  14        6.28       14.45      9.06 o 
   1  -1  14       37.49       39.92     14.70 o 
   2  -1  14       18.48       27.92     10.78 o 
   3  -1  14       12.60       18.61     10.29 o 
   4  -1  14       10.51       24.98     11.76 o 
  -7   0  14        7.38        8.69      6.48 o 
  -6   0  14        6.94       15.22      6.69 o 
  -5   0  14        5.24       11.36      5.52 o 
  -4   0  14        0.23       12.00      8.82 o 
  -3   0  14       40.03       41.39     13.96 o 
  -2   0  14       42.15       81.56     17.88 o 
  -1   0  14        4.10        0.00      5.63 o 
   0   0  14       13.44       28.17     10.78 o 
   1   0  14       34.81       49.47     15.18 o 
   2   0  14       36.77       50.70     15.92 o 
   3   0  14       52.35       56.09     17.63 o 
   4   0  14        0.02       13.72      9.55 o 
  -7   1  14        8.96       22.53     13.23 o 
  -6   1  14       21.32       30.86     14.21 o 
  -5   1  14       58.44       59.96     11.19 o 
  -4   1  14       36.12       39.24      8.74 o 
  -3   1  14        5.58       22.53     11.02 o 
  -2   1  14       13.01        3.67      8.33 o 
  -1   1  14      146.53      141.07     24.74 o 
   0   1  14       54.37       67.35     17.14 o 
   1   1  14       60.65       64.17     18.37 o 
   2   1  14       13.21       20.33     11.51 o 
   3   1  14       32.23       45.55     15.18 o 
   4   1  14        3.18       44.82     13.47 o 
  -6   2  14        4.44        0.00      8.33 o 
  -5   2  14        1.44       11.27      9.31 o 
  -4   2  14        0.40        5.14      8.57 o 
  -3   2  14       20.86       13.47     10.78 o 
  -2   2  14       12.52       11.51      8.33 o 
  -1   2  14       32.24       48.25     14.94 o 
   0   2  14        5.77       15.67      9.80 o 
   1   2  14       33.65       55.84     16.90 o 
   2   2  14        0.12        8.57      8.82 o 
   3   2  14        0.61        0.00      8.57 o 
   4   2  14        0.14        1.22      9.06 o 
  -6   3  14       19.53       20.82     11.51 o 
  -5   3  14        5.08        0.00      7.84 o 
  -4   3  14        6.66        6.61      9.06 o 
  -3   3  14       13.82       25.47     12.25 o 
  -2   3  14      105.30       89.89     21.06 o 
  -1   3  14        5.17        2.94      8.08 o 
   0   3  14       15.61       19.35     11.27 o 
   1   3  14       24.81       23.51     11.27 o 
   2   3  14        2.28       15.43      9.31 o 
   3   3  14        8.06        9.55     10.04 o 
  -6   4  14       14.23       14.94     10.53 o 
  -5   4  14        0.01        0.00      8.57 o 
  -4   4  14        5.14        0.00      7.10 o 
  -3   4  14        0.62        0.00      8.08 o 
  -2   4  14        0.04        0.00      7.59 o 
  -1   4  14        9.39       24.25     11.27 o 
   0   4  14       19.31       31.10     12.49 o 
   1   4  14        3.98       25.72     12.25 o 
   2   4  14        1.61       12.25      9.80 o 
   3   4  14        0.50       16.90     10.53 o 
  -5   5  14       16.18       28.41     12.98 o 
  -4   5  14       11.09        3.18      9.31 o 
  -3   5  14       23.54       40.17     13.23 o 
  -2   5  14       15.00       22.29     12.00 o 
  -1   5  14       12.64       16.41     11.27 o 
   0   5  14       61.12       66.13     18.12 o 
   1   5  14        0.50        3.43      7.84 o 
   2   5  14       11.76       19.35     10.29 o 
  -5   6  14       17.49       25.23     12.00 o 
  -4   6  14        0.09        0.00      7.10 o 
  -3   6  14        5.18        7.59      9.55 o 
  -2   6  14       43.20       23.02     12.25 o 
  -1   6  14      110.20       91.35     22.29 o 
   0   6  14        0.08       10.04     10.53 o 
   1   6  14       17.26       31.35     15.43 o 
   2   6  14       11.01       21.06     10.53 o 
  -4   7  14       17.07       10.53      8.33 o 
  -3   7  14       40.19       42.62     16.16 o 
  -2   7  14       70.91       75.19     18.86 o 
  -1   7  14       60.90       85.23     22.78 o 
   0   7  14       16.26       25.47     12.00 o 
   1   7  14        0.07       12.49     10.29 o 
   2   7  14        0.40        9.06     11.02 o 
  -3   8  14        2.75        0.49      8.08 o 
  -2   8  14        3.27        0.00      6.86 o 
  -1   8  14       17.53       17.88     11.51 o 
   0   8  14       30.97       32.82     12.25 o 
  -2  -9  15        5.13        3.67      9.31 o 
  -1  -9  15        4.46       21.31     11.02 o 
   0  -9  15        2.46        3.18      7.84 o 
  -3  -8  15        2.41        4.16      9.06 o 
  -2  -8  15       33.19       40.90     15.18 o 
  -1  -8  15        7.94       24.25     12.74 o 
   0  -8  15        3.03       15.43     11.27 o 
   1  -8  15       11.17        8.57      9.80 o 
  -4  -7  15        2.76       15.78      6.16 o 
  -3  -7  15        8.34       14.94     10.04 o 
  -2  -7  15        9.61        8.08      8.57 o 
  -1  -7  15       45.01       43.84     15.92 o 
   0  -7  15        5.14       12.98      9.80 o 
   1  -7  15        0.00        8.82      8.33 o 
   2  -7  15        1.15       15.43     10.29 o 
  -5  -6  15        7.38        7.59      7.35 o 
  -4  -6  15       16.15       16.98      6.48 o 
  -3  -6  15       11.72       24.00     12.98 o 
  -2  -6  15        0.03        1.22      7.35 o 
  -1  -6  15       82.21       82.05     20.33 o 
   0  -6  15       15.02       31.84     13.23 o 
   1  -6  15        0.42        0.00      8.08 o 
   2  -6  15       56.64       43.84     14.94 o 
  -5  -5  15        3.37        1.71      6.61 o 
  -4  -5  15       66.35       55.11     16.41 o 
  -3  -5  15       32.39       53.15     16.65 o 
  -2  -5  15        4.55       14.70     11.02 o 
  -1  -5  15      115.06      118.79     24.25 o 
   0  -5  15       50.48       66.62     18.61 o 
   1  -5  15       28.73       17.88     10.29 o 
   2  -5  15       24.03       30.86     12.00 o 
   3  -5  15       24.50       15.67      9.06 o 
  -5  -4  15       21.69       25.24      7.60 o 
  -4  -4  15        6.13        3.92      9.31 o 
  -3  -4  15       12.57       19.35     11.02 o 
  -2  -4  15       86.93       83.27     19.59 o 
  -1  -4  15        1.45        7.35      9.55 o 
   0  -4  15      192.72      200.34     30.37 o 
   1  -4  15        5.24       18.61     10.53 o 
   2  -4  15       30.72       25.96     12.74 o 
   3  -4  15       36.95       39.19     13.47 o 
  -6  -3  15        1.90        4.65      7.84 o 
  -5  -3  15        0.00       10.10      6.41 o 
  -4  -3  15        5.41        0.00      7.59 o 
  -3  -3  15       16.88       18.37     12.25 o 
  -2  -3  15       71.17       59.27     17.88 o 
  -1  -3  15       55.93       43.60     15.43 o 
   0  -3  15        4.19        9.55      8.33 o 
   1  -3  15       13.71        0.00      7.84 o 
   2  -3  15       16.42       15.43     10.04 o 
   3  -3  15       14.06       11.76      8.08 o 
  -6  -2  15       30.88       34.71      9.35 o 
  -5  -2  15        0.02        1.67      7.35 o 
  -4  -2  15       13.74       12.98     10.29 o 
  -3  -2  15       24.56       33.55     13.47 o 
  -2  -2  15        0.10        0.98      7.10 o 
  -1  -2  15       18.42        8.33      8.82 o 
   0  -2  15        0.11        0.00      7.59 o 
   1  -2  15      119.57      100.17     21.55 o 
   2  -2  15        6.41       19.59     10.53 o 
   3  -2  15        0.03        0.00      8.33 o 
  -6  -1  15        7.31       15.62     11.14 o 
  -5  -1  15        2.57        8.96      6.10 o 
  -4  -1  15        3.71       21.80     11.27 o 
  -3  -1  15        2.62       12.98      8.08 o 
  -2  -1  15        1.18        0.00      7.84 o 
  -1  -1  15        0.21       16.41      9.55 o 
   0  -1  15        0.83        5.63      9.31 o 
   1  -1  15        2.04        6.37      8.57 o 
   2  -1  15        8.39       29.39     11.02 o 
   3  -1  15        0.68        0.00      7.59 o 
  -6   0  15       18.58       20.50      7.98 o 
  -5   0  15        3.23        4.39      5.58 o 
  -4   0  15       20.23       22.53     12.00 o 
  -3   0  15        0.07        4.16      8.08 o 
  -2   0  15       16.47       15.18      9.55 o 
  -1   0  15        0.55        1.47      8.33 o 
   0   0  15       41.07       61.96     18.37 o 
   1   0  15       50.65       36.98     13.72 o 
   2   0  15        6.86       15.92     11.27 o 
   3   0  15        5.22        4.16      8.82 o 
  -6   1  15        0.20        0.00      9.55 o 
  -5   1  15        0.21        8.57      8.82 o 
  -4   1  15       24.85       26.30      8.02 o 
  -3   1  15       54.78       52.90     17.63 o 
  -2   1  15        7.84        0.49      7.84 o 
  -1   1  15        4.57       24.00     11.51 o 
   0   1  15       21.76       21.31     10.53 o 
   1   1  15       60.43       72.74     20.57 o 
   2   1  15       13.65       17.88     12.00 o 
   3   1  15        0.07        6.86     10.53 o 
  -6   2  15        4.88       20.08     11.02 o 
  -5   2  15        1.56        6.61      9.06 o 
  -4   2  15        7.83       17.88     10.78 o 
  -3   2  15       68.55       75.68     20.08 o 
  -2   2  15        2.99       14.94     10.29 o 
  -1   2  15       44.74       38.70     15.92 o 
   0   2  15       36.11       36.00     13.72 o 
   1   2  15        5.44        4.65      8.08 o 
   2   2  15       29.65       38.45     14.70 o 
   3   2  15       20.29       32.08     13.96 o 
  -5   3  15        4.23       22.29     11.27 o 
  -4   3  15        1.84       11.76      9.06 o 
  -3   3  15       10.10       12.74     11.02 o 
  -2   3  15        1.17        0.00      7.59 o 
  -1   3  15        0.65       14.70      9.06 o 
   0   3  15       11.99       19.10     12.49 o 
   1   3  15       19.49       12.74     11.02 o 
   2   3  15        9.90       30.12     12.00 o 
   3   3  15        5.39       22.04     12.49 o 
  -5   4  15       15.66       16.41     11.27 o 
  -4   4  15        0.00       10.29      9.06 o 
  -3   4  15       37.32       56.82     16.90 o 
  -2   4  15        0.92       12.25     11.51 o 
  -1   4  15       31.17       44.58     15.43 o 
   0   4  15        5.69        7.59     10.04 o 
   1   4  15        1.00        8.33      9.06 o 
   2   4  15        5.70        2.45      8.57 o 
  -4   5  15        0.78        4.16      8.82 o 
  -3   5  15       15.01       29.15     11.51 o 
  -2   5  15       53.62       58.54     17.14 o 
  -1   5  15       20.86       33.31     14.94 o 
   0   5  15       26.80       37.23     14.70 o 
   1   5  15        3.26       13.72      9.80 o 
   2   5  15        0.86        6.86      9.31 o 
  -4   6  15        2.67        5.63      9.55 o 
  -3   6  15        3.39       22.04     11.02 o 
  -2   6  15       69.89       69.56     17.88 o 
  -1   6  15        6.61        1.71      7.59 o 
   0   6  15       35.42       59.27     16.41 o 
   1   6  15        0.01        8.82      9.55 o 
  -2   7  15        7.75       10.78      8.82 o 
  -1   7  15       39.11       23.51     10.29 o 
  -2  -7  16        7.79       10.29     10.29 o 
  -1  -7  16        4.66        1.47      8.57 o 
   0  -7  16        0.56        5.14      9.80 o 
  -3  -6  16       15.67       29.15     12.74 o 
  -2  -6  16        0.04        5.39      9.55 o 
  -1  -6  16        6.98       12.98      9.80 o 
   0  -6  16       46.28       64.66     17.63 o 
   1  -6  16        2.45       11.27      9.80 o 
  -4  -5  16       28.03       41.39     15.43 o 
  -3  -5  16       34.64       46.04     15.43 o 
  -2  -5  16       41.55       43.11     15.67 o 
  -1  -5  16       12.68       12.74      8.82 o 
   0  -5  16       10.27       17.63     10.78 o 
   1  -5  16        0.96        1.96      8.82 o 
  -4  -4  16       31.55       38.21     13.96 o 
  -3  -4  16       11.37       35.27     13.23 o 
  -2  -4  16        0.21        4.90      8.57 o 
  -1  -4  16        4.71        5.63      8.08 o 
   0  -4  16       56.71       70.78     19.84 o 
   1  -4  16       14.31        1.96      7.59 o 
   2  -4  16        1.11       29.39     10.53 o 
  -5  -3  16        4.91        8.57      6.55 o 
  -4  -3  16       14.98       16.90     11.51 o 
  -3  -3  16        8.43        5.88      8.82 o 
  -2  -3  16        0.81       10.29     10.78 o 
  -1  -3  16       28.75       14.45     11.76 o 
   0  -3  16       20.92       25.96     11.02 o 
   1  -3  16       38.66       27.92     11.27 o 
   2  -3  16        0.16       14.70      9.31 o 
  -5  -2  16        0.19        2.47      5.39 o 
  -4  -2  16        2.79       17.63     10.78 o 
  -3  -2  16        3.21        8.33     10.29 o 
  -2  -2  16       51.72       52.17     17.14 o 
  -1  -2  16        4.04       12.74     10.78 o 
   0  -2  16        0.02        0.00      7.84 o 
   1  -2  16       16.77        1.47      6.61 o 
   2  -2  16        0.25        0.00      7.59 o 
  -5  -1  16        0.16        0.83      5.29 o 
  -4  -1  16       32.22       38.21     13.96 o 
  -3  -1  16       13.16       10.53     11.51 o 
  -2  -1  16        2.26        9.31      8.82 o 
  -1  -1  16       22.19       30.12     13.72 o 
   0  -1  16       12.38       10.53      9.06 o 
   1  -1  16        9.83       17.14     10.04 o 
   2  -1  16        0.38        6.37      9.06 o 
  -5   0  16       32.37       39.05      8.83 o 
  -4   0  16        4.67        2.45      9.06 o 
  -3   0  16       29.06       56.09     17.39 o 
  -2   0  16        9.12       12.00     11.51 o 
  -1   0  16        0.90       16.65      9.55 o 
   0   0  16        8.42        0.00      7.10 o 
   1   0  16        2.23        4.41      7.59 o 
   2   0  16        0.25       15.43      9.31 o 
  -5   1  16       26.82       23.51     12.74 o 
  -4   1  16      124.08      113.64     25.23 o 
  -3   1  16       34.47       47.51     16.65 o 
  -2   1  16        1.03        4.16      9.06 o 
  -1   1  16        8.72        6.86      9.31 o 
   0   1  16        2.98       11.02      7.35 o 
   1   1  16       56.43       52.41     16.65 o 
   2   1  16       14.37       18.37      9.31 o 
  -4   2  16        0.03       16.16     11.76 o 
  -3   2  16        3.37        9.55      9.80 o 
  -2   2  16       39.29       54.13     16.90 o 
  -1   2  16      102.35       97.72     23.02 o 
   0   2  16        9.77       35.51     12.25 o 
   1   2  16       34.97       44.09     13.96 o 
   2   2  16       13.82       19.59     10.78 o 
  -4   3  16       15.28       23.76     11.76 o 
  -3   3  16        1.87        5.39      8.57 o 
  -2   3  16        1.35        3.43      7.84 o 
  -1   3  16        1.73       15.43      9.06 o 
   0   3  16       14.55       22.29     11.02 o 
   1   3  16        2.99       14.70      9.80 o 
  -3   4  16       10.82        4.90      8.82 o 
  -2   4  16       20.81       15.43      8.57 o 
  -1   4  16        2.37       19.59      9.80 o 
   0   4  16        0.13        1.22      7.84 o 
  -2   5  16        1.07       15.18      9.06 o 
  -1   5  16       31.63       36.49     12.74 o 
  -2  -4  17      174.31      171.93     29.88 o 
  -1  -4  17        9.57        8.08      9.06 o 
  -3  -3  17       88.32      103.11     22.53 o 
  -2  -3  17        0.01        0.00      7.35 o 
  -1  -3  17       41.43       24.00     11.76 o 
   0  -3  17        1.48       11.76      9.80 o 
  -3  -2  17        1.26        4.41      9.06 o 
  -2  -2  17        5.87       12.49     10.53 o 
  -1  -2  17       46.62       51.68     17.39 o 
   0  -2  17        0.18        0.00      6.61 o 
  -3  -1  17        4.63       11.51     10.29 o 
  -2  -1  17        4.02        1.22      8.33 o 
  -1  -1  17       16.74       13.23      9.80 o 
   0  -1  17        4.81       16.16     10.29 o 
  -3   0  17       20.93       19.59     11.02 o 
  -2   0  17        6.38       21.31     11.76 o 
  -1   0  17       10.74       22.04      9.80 o 
   0   0  17        6.16       22.04     10.53 o 
  -3   1  17       37.80       31.35     14.45 o 
  -2   1  17        3.51        0.98      8.57 o 
  -1   1  17        0.64       11.51      8.33 o 
   0   1  17       68.15       77.88     19.10 o 
  -2   2  17        3.74        4.90      8.57 o 
  -1   2  17        9.72       14.70      7.35 o 
                                                 
